# Supplementary material for: catena-Poly[[diaqua­(2,2′-bipyridine-κ2 N,N′)zinc]-μ-2,2′-[1,4-phenylene­bis(sulfanedi­yl)]diacetato-κ2 O:O′]
Source: Acta Crystallogr Sect E Struct Rep Online. 2012 Jan 7;68(Pt 2):m105. doi: 10.1107/S1600536811055310 (PMC3274851; doi:10.1107/S1600536811055310)
Supplement: Supplementary file 1 [file e-68-0m105-sup1.cif]

##############################################################################
#                                                                            #
# This CIF contains the data in a paper accepted for publication in          #
# Acta Crystallographica Section E. It conforms to the requirements of       #
# Notes for Authors for Acta Crystallographica Section E, and has been       #
# peer reviewed under the auspices of the IUCr Commission on Journals.       #
#                                                                            #
# Full details of the Crystallographic Information File format               #
# are given in the paper "The Crystallographic Information File (CIF):       #
# a New Standard Archive File for Crystallography" by S. R. Hall, F. H.      #
# Allen and I. D. Brown [Acta Cryst. (1991), A47, 655-685].                  #
#                                                                            #
# The current version of the core CIF dictionary is obtainable from          #
# ftp://ftp.iucr.org/pub/cif_core.dic.                                       #
#                                                                            #
# Software is freely available for graphical display of the structure(s)     #
# in this CIF. For information consult the CIF software page                 #
# http://www.iucr.org/resources/cif/software.                                #
#                                                                            #
# This file may be used for bona fide research purposes within the           #
# scientific community so long as proper attribution is given to the journal # 
# article from which it was obtained.                                        #
#                                                                            #
##############################################################################
data_I
_audit_creation_method     SHELXL-97
_chemical_name_systematic
;
<i>catena</i>-Poly[[diaqua(2,2'-bipyridine-\k^2^<i>N</i>,<i>N</i>')zinc]-
\m-2,2'-[1,4-phenylenebis(sulfanediyl)]diacetato-\k^2^<i>O</i>:<i>O</i>']
;
_chemical_name_common     ?
_chemical_formula_moiety     'C20 H20 N2 O6 S2 Zn'
_chemical_formula_sum     'C20 H20 N2 O6 S2 Zn'
_chemical_formula_iupac     '[Zn (C10 H8 O4 S2) (C10 H8 N2) (H2 O)2]'
_chemical_formula_weight     513.87
_chemical_melting_point     ?
_symmetry_cell_setting     monoclinic
_symmetry_space_group_name_H-M     'C 2/c'
_symmetry_space_group_name_Hall     '-C 2yc'
loop_
    _symmetry_equiv_pos_as_xyz
    'x, y, z'
    '-x, y, -z+1/2'
    'x+1/2, y+1/2, z'
    '-x+1/2, y+1/2, -z+1/2'
    '-x, -y, -z'
    'x, -y, z-1/2'
    '-x+1/2, -y+1/2, -z'
    'x+1/2, -y+1/2, z-1/2'
_cell_length_a     20.4396(8)
_cell_length_b     12.8695(8)
_cell_length_c     7.9798(4)
_cell_angle_alpha     90.00
_cell_angle_beta     90.765(3)
_cell_angle_gamma     90.00
_cell_volume     2098.88(19)
_cell_formula_units_Z     4
_cell_measurement_reflns_used     7952
_cell_measurement_theta_min     1.87
_cell_measurement_theta_max     27.65
_cell_measurement_temperature     296(2)
_exptl_crystal_description     block
_exptl_crystal_colour     colourless
_exptl_crystal_size_max     0.22
_exptl_crystal_size_mid     0.16
_exptl_crystal_size_min     0.11
_exptl_crystal_density_diffrn     1.626
_exptl_crystal_density_meas     ?
_exptl_crystal_density_method     'not measured'
_exptl_crystal_F_000     1056
_exptl_absorpt_coefficient_mu     1.410
_exptl_absorpt_correction_type     multi-scan
_exptl_absorpt_process_details     '(<i>SADABS</i>; Sheldrick, 1996)'
_exptl_absorpt_correction_T_min     0.761
_exptl_absorpt_correction_T_max     0.853
_exptl_special_details     ?
_diffrn_ambient_temperature     296(2)
_diffrn_radiation_type     MoK\a
_diffrn_radiation_wavelength     0.71073
_diffrn_radiation_source     'fine-focus sealed tube'
_diffrn_radiation_monochromator     graphite
_diffrn_measurement_device_type     'Bruker APEXII CCD'
_diffrn_measurement_method     '\w scans'
_diffrn_detector_area_resol_mean     ?
_diffrn_reflns_number     16253
_diffrn_reflns_av_R_equivalents     0.0259
_diffrn_reflns_av_sigmaI/netI     0.0151
_diffrn_reflns_theta_min     1.87
_diffrn_reflns_theta_max     27.65
_diffrn_reflns_theta_full     27.65
_diffrn_measured_fraction_theta_max     0.998
_diffrn_measured_fraction_theta_full     0.998
_diffrn_reflns_limit_h_min     -26
_diffrn_reflns_limit_h_max     26
_diffrn_reflns_limit_k_min     -15
_diffrn_reflns_limit_k_max     16
_diffrn_reflns_limit_l_min     -10
_diffrn_reflns_limit_l_max     10
_diffrn_standards_number     0
_diffrn_standards_interval_count     .
_diffrn_standards_interval_time     .
_diffrn_standards_decay_%     ?
_refine_special_details
;
Refinement of <i>F</i>^2^ against ALL reflections. The weighted <i>R</i>-factor
<i>wR</i> and goodness of fit <i>S</i> are based on <i>F</i>^2^, conventional
<i>R</i>-factors <i>R</i> are based on <i>F</i>, with <i>F</i> set to zero for
negative <i>F</i>^2^. The threshold expression of <i>F</i>^2^ >
\s(<i>F</i>^2^) is used only for calculating <i>R</i>-factors(gt) <i>etc</i>.
and is not relevant to the choice of reflections for refinement.
<i>R</i>-factors based on <i>F</i>^2^ are statistically about twice as large
as those based on <i>F</i>, and <i>R</i>- factors based on ALL data will be
even larger.
;
_reflns_number_total     2448
_reflns_number_gt     2237
_reflns_threshold_expression     I>2sigma(I)
_refine_ls_structure_factor_coef     Fsqd
_refine_ls_matrix_type     full
_refine_ls_R_factor_gt     0.0246
_refine_ls_wR_factor_gt     0.0675
_refine_ls_wR_factor_ref     0.0698
_refine_ls_goodness_of_fit_ref     1.041
_refine_ls_restrained_S_all     1.041
_refine_ls_number_reflns     2448
_refine_ls_number_parameters     147
_refine_ls_number_restraints     3
_refine_ls_hydrogen_treatment     mixed
_refine_ls_weighting_scheme     calc
_refine_ls_weighting_details
         'calc w=1/[\s^2^(Fo^2^)+(0.0430P)^2^+0.7442P] where P=(Fo^2^+2Fc^2^)/3'
_atom_sites_solution_hydrogens     geom
_atom_sites_solution_primary     direct
_atom_sites_solution_secondary     difmap
_refine_ls_shift/su_max     0.001
_refine_ls_shift/su_mean     0.000
_refine_diff_density_max     0.313
_refine_diff_density_min     -0.313
_refine_ls_extinction_method     none
_refine_ls_extinction_coef     ?
loop_
    _atom_type_symbol
    _atom_type_description
    _atom_type_scat_dispersion_real
    _atom_type_scat_dispersion_imag
    _atom_type_scat_source
    'C' 'C' 0.0033 0.0016
                         'International Tables Vol C Tables 4.2.6.8 and 6.1.1.4'
    'H' 'H' 0.0000 0.0000
                         'International Tables Vol C Tables 4.2.6.8 and 6.1.1.4'
    'N' 'N' 0.0061 0.0033
                         'International Tables Vol C Tables 4.2.6.8 and 6.1.1.4'
    'O' 'O' 0.0106 0.0060
                         'International Tables Vol C Tables 4.2.6.8 and 6.1.1.4'
    'S' 'S' 0.1246 0.1234
                         'International Tables Vol C Tables 4.2.6.8 and 6.1.1.4'
    'Zn' 'Zn' 0.2839 1.4301
                         'International Tables Vol C Tables 4.2.6.8 and 6.1.1.4'
_computing_data_collection     'APEX2 (Bruker, 2006)'
_computing_cell_refinement     'SAINT (Bruker, 2006)'
_computing_data_reduction     'SAINT (Bruker, 2006)'
_computing_structure_solution     'SHELXS97 (Sheldrick, 2008)'
_computing_structure_refinement     'SHELXL97 (Sheldrick, 2008)'
_computing_molecular_graphics
                  'SHELXTL (Sheldrick, 2008) and DIAMOND (Crystal Impact, 2008)'
_computing_publication_material     'publCIF (Westrip, 2010)'
loop_
    _atom_site_type_symbol
    _atom_site_label
    _atom_site_fract_x
    _atom_site_fract_y
    _atom_site_fract_z
    _atom_site_U_iso_or_equiv
    _atom_site_adp_type
    _atom_site_calc_flag
    _atom_site_refinement_flags
    _atom_site_occupancy
    _atom_site_symmetry_multiplicity
    _atom_site_disorder_assembly
    _atom_site_disorder_group
    Zn Zn1 0.5000 0.725191(16) 0.2500 0.03569(9) Uani d S 1 2 . .
    S S1 0.676748(19) 0.62114(4) 0.78141(5) 0.04863(12) Uani d . 1 1 . .
    N N1 0.44065(7) 0.85617(9) 0.31662(16) 0.0391(3) Uani d . 1 1 . .
    O O1W 0.57320(6) 0.61941(8) 0.18683(14) 0.0435(3) Uani d D 1 1 . .
    H H1WA 0.5703(10) 0.5693(13) 0.123(2) 0.052 Uiso d D 1 1 . .
    H H1WB 0.5785(10) 0.5933(15) 0.2793(18) 0.052 Uiso d D 1 1 . .
    O O1 0.54190(6) 0.72445(7) 0.49896(13) 0.0398(2) Uani d . 1 1 . .
    O O2 0.57240(6) 0.55857(8) 0.50514(13) 0.0446(3) Uani d . 1 1 . .
    C C1 0.38250(9) 0.85086(14) 0.3913(2) 0.0484(4) Uani d . 1 1 . .
    H H1A 0.3633 0.7861 0.4061 0.058 Uiso calc R 1 1 . .
    C C2 0.34980(10) 0.93842(17) 0.4477(2) 0.0597(5) Uani d . 1 1 . .
    H H2A 0.3089 0.9329 0.4966 0.072 Uiso calc R 1 1 . .
    C C3 0.37950(11) 1.03389(15) 0.4292(3) 0.0618(5) Uani d . 1 1 . .
    H H3A 0.3594 1.0937 0.4688 0.074 Uiso calc R 1 1 . .
    C C4 0.43876(10) 1.03996(13) 0.3523(2) 0.0532(4) Uani d . 1 1 . .
    H H4A 0.4592 1.1040 0.3391 0.064 Uiso calc R 1 1 . .
    C C5 0.46836(8) 0.94978(11) 0.29374(19) 0.0403(3) Uani d . 1 1 . .
    C C6 0.56711(6) 0.64669(10) 0.56961(17) 0.0319(3) Uani d . 1 1 . .
    C C7 0.59312(7) 0.66315(13) 0.74760(18) 0.0395(3) Uani d . 1 1 . .
    H H7A 0.5652 0.6258 0.8245 0.047 Uiso calc R 1 1 . .
    H H7B 0.5901 0.7365 0.7746 0.047 Uiso calc R 1 1 . .
    C C8 0.71752(7) 0.69346(13) 0.6228(2) 0.0408(3) Uani d . 1 1 . .
    C C9 0.71738(8) 0.65950(13) 0.4586(2) 0.0479(4) Uani d . 1 1 . .
    H H9A 0.6958 0.5983 0.4300 0.057 Uiso calc R 1 1 . .
    C C10 0.75080(8) 0.78402(14) 0.6640(2) 0.0475(4) Uani d . 1 1 . .
    H H10A 0.7518 0.8070 0.7745 0.057 Uiso calc R 1 1 . .
loop_
    _atom_site_aniso_label
    _atom_site_aniso_U_11
    _atom_site_aniso_U_22
    _atom_site_aniso_U_33
    _atom_site_aniso_U_12
    _atom_site_aniso_U_13
    _atom_site_aniso_U_23
    Zn1 0.04999(16) 0.02228(13) 0.03467(14) 0.000 -0.00485(10) 0.000
    S1 0.0406(2) 0.0562(3) 0.0490(2) 0.00141(17) -0.00659(17) 0.01881(18)
    N1 0.0518(7) 0.0284(6) 0.0367(6) 0.0019(5) -0.0129(5) -0.0020(5)
    O1W 0.0664(7) 0.0291(5) 0.0349(5) 0.0064(5) -0.0039(5) -0.0045(4)
    O1 0.0540(6) 0.0316(5) 0.0336(5) 0.0051(4) -0.0085(5) -0.0008(4)
    O2 0.0661(7) 0.0290(5) 0.0385(5) 0.0007(5) -0.0048(5) 0.0043(4)
    C1 0.0531(9) 0.0449(9) 0.0468(9) 0.0033(7) -0.0084(7) -0.0017(7)
    C2 0.0590(11) 0.0643(12) 0.0555(11) 0.0169(9) -0.0085(8) -0.0076(9)
    C3 0.0744(13) 0.0478(10) 0.0626(11) 0.0254(9) -0.0234(9) -0.0171(8)
    C4 0.0680(11) 0.0309(8) 0.0600(10) 0.0107(7) -0.0274(9) -0.0082(7)
    C5 0.0546(8) 0.0258(6) 0.0398(7) 0.0028(6) -0.0231(6) -0.0023(5)
    C6 0.0324(6) 0.0328(7) 0.0304(6) -0.0034(5) 0.0012(5) 0.0042(5)
    C7 0.0400(7) 0.0479(8) 0.0307(7) 0.0045(6) -0.0003(6) 0.0028(6)
    C8 0.0310(7) 0.0437(8) 0.0475(8) 0.0024(6) -0.0010(6) 0.0051(7)
    C9 0.0418(8) 0.0454(9) 0.0564(10) -0.0066(7) 0.0025(7) -0.0064(7)
    C10 0.0420(8) 0.0553(10) 0.0452(9) -0.0039(7) 0.0003(7) -0.0075(7)
_geom_special_details
;
All e.s.d.'s (except the e.s.d. in the dihedral angle between two l.s. planes)
are estimated using the full covariance matrix. The cell e.s.d.'s are taken
into account individually in the estimation of e.s.d.'s in distances, angles
and torsion angles; correlations between e.s.d.'s in cell parameters are only
used when they are defined by crystal symmetry. An approximate (isotropic)
treatment of cell e.s.d.'s is used for estimating e.s.d.'s involving l.s.
planes.
;
loop_
    _geom_bond_atom_site_label_1
    _geom_bond_atom_site_label_2
    _geom_bond_site_symmetry_2
    _geom_bond_distance
    _geom_bond_publ_flag
    Zn1 O1W 2_655 2.0896(11) ?
    Zn1 O1W . 2.0896(11) y
    Zn1 N1 2_655 2.1477(13) ?
    Zn1 N1 . 2.1477(13) y
    Zn1 O1 2_655 2.1529(10) ?
    Zn1 O1 . 2.1529(10) y
    S1 C8 . 1.7861(16) ?
    S1 C7 . 1.8095(15) ?
    N1 C1 . 1.339(2) ?
    N1 C5 . 1.3447(19) ?
    O1W H1WA . 0.825(14) ?
    O1W H1WB . 0.817(14) ?
    O1 C6 . 1.2557(16) ?
    O2 C6 . 1.2506(17) ?
    C1 C2 . 1.388(3) ?
    C1 H1A . 0.9300 ?
    C2 C3 . 1.379(3) ?
    C2 H2A . 0.9300 ?
    C3 C4 . 1.367(3) ?
    C3 H3A . 0.9300 ?
    C4 C5 . 1.392(2) ?
    C4 H4A . 0.9300 ?
    C5 C5 2_655 1.478(4) ?
    C6 C7 . 1.5247(19) ?
    C7 H7A . 0.9700 ?
    C7 H7B . 0.9700 ?
    C8 C9 . 1.382(2) ?
    C8 C10 . 1.387(2) ?
    C9 C10 7_666 1.388(2) ?
    C9 H9A . 0.9300 ?
    C10 C9 7_666 1.388(2) ?
    C10 H10A . 0.9300 ?
loop_
    _geom_angle_atom_site_label_1
    _geom_angle_atom_site_label_2
    _geom_angle_atom_site_label_3
    _geom_angle_site_symmetry_1
    _geom_angle_site_symmetry_3
    _geom_angle
    _geom_angle_publ_flag
    O1W Zn1 O1W 2_655 . 98.69(7) ?
    O1W Zn1 N1 2_655 2_655 168.43(5) ?
    O1W Zn1 N1 . 2_655 92.47(5) ?
    O1W Zn1 N1 2_655 . 92.47(5) ?
    O1W Zn1 N1 . . 168.43(5) ?
    N1 Zn1 N1 2_655 . 76.59(7) ?
    O1W Zn1 O1 2_655 2_655 86.70(4) ?
    O1W Zn1 O1 . 2_655 92.97(4) ?
    N1 Zn1 O1 2_655 2_655 89.66(4) ?
    N1 Zn1 O1 . 2_655 90.74(4) ?
    O1W Zn1 O1 2_655 . 92.97(4) ?
    O1W Zn1 O1 . . 86.70(4) ?
    N1 Zn1 O1 2_655 . 90.74(4) ?
    N1 Zn1 O1 . . 89.66(4) ?
    O1 Zn1 O1 2_655 . 179.49(5) ?
    C8 S1 C7 . . 100.80(7) ?
    C1 N1 C5 . . 118.97(14) ?
    C1 N1 Zn1 . . 125.31(11) ?
    C5 N1 Zn1 . . 115.42(11) ?
    Zn1 O1W H1WA . . 127.8(14) ?
    Zn1 O1W H1WB . . 97.9(14) ?
    H1WA O1W H1WB . . 104.3(17) ?
    C6 O1 Zn1 . . 125.00(9) ?
    N1 C1 C2 . . 122.49(17) ?
    N1 C1 H1A . . 118.8 ?
    C2 C1 H1A . . 118.8 ?
    C3 C2 C1 . . 118.3(2) ?
    C3 C2 H2A . . 120.8 ?
    C1 C2 H2A . . 120.8 ?
    C4 C3 C2 . . 119.51(17) ?
    C4 C3 H3A . . 120.2 ?
    C2 C3 H3A . . 120.2 ?
    C3 C4 C5 . . 119.63(17) ?
    C3 C4 H4A . . 120.2 ?
    C5 C4 H4A . . 120.2 ?
    N1 C5 C4 . . 121.03(16) ?
    N1 C5 C5 . 2_655 115.91(9) ?
    C4 C5 C5 . 2_655 123.05(11) ?
    O2 C6 O1 . . 125.11(13) ?
    O2 C6 C7 . . 118.57(12) ?
    O1 C6 C7 . . 116.32(12) ?
    C6 C7 S1 . . 114.48(10) ?
    C6 C7 H7A . . 108.6 ?
    S1 C7 H7A . . 108.6 ?
    C6 C7 H7B . . 108.6 ?
    S1 C7 H7B . . 108.6 ?
    H7A C7 H7B . . 107.6 ?
    C9 C8 C10 . . 119.04(15) ?
    C9 C8 S1 . . 120.80(13) ?
    C10 C8 S1 . . 120.15(13) ?
    C8 C9 C10 . 7_666 120.52(16) ?
    C8 C9 H9A . . 119.7 ?
    C10 C9 H9A 7_666 . 119.7 ?
    C8 C10 C9 . 7_666 120.43(16) ?
    C8 C10 H10A . . 119.8 ?
    C9 C10 H10A 7_666 . 119.8 ?
loop_
    _geom_torsion_atom_site_label_1
    _geom_torsion_atom_site_label_2
    _geom_torsion_atom_site_label_3
    _geom_torsion_atom_site_label_4
    _geom_torsion_site_symmetry_1
    _geom_torsion_site_symmetry_2
    _geom_torsion_site_symmetry_3
    _geom_torsion_site_symmetry_4
    _geom_torsion
    _geom_torsion_publ_flag
    O1W Zn1 N1 C1 2_655 . . . 7.41(13) ?
    O1W Zn1 N1 C1 . . . . -157.1(2) ?
    N1 Zn1 N1 C1 2_655 . . . -176.39(15) ?
    O1 Zn1 N1 C1 2_655 . . . 94.13(13) ?
    O1 Zn1 N1 C1 . . . . -85.55(13) ?
    O1W Zn1 N1 C5 2_655 . . . -179.03(10) ?
    O1W Zn1 N1 C5 . . . . 16.4(3) ?
    N1 Zn1 N1 C5 2_655 . . . -2.82(7) ?
    O1 Zn1 N1 C5 2_655 . . . -92.30(10) ?
    O1 Zn1 N1 C5 . . . . 88.01(10) ?
    O1W Zn1 O1 C6 2_655 . . . 63.39(12) ?
    O1W Zn1 O1 C6 . . . . -35.15(12) ?
    N1 Zn1 O1 C6 2_655 . . . -127.58(12) ?
    N1 Zn1 O1 C6 . . . . 155.84(12) ?
    O1 Zn1 O1 C6 2_655 . . . 14.13(13) ?
    C5 N1 C1 C2 . . . . -0.6(2) ?
    Zn1 N1 C1 C2 . . . . 172.80(13) ?
    N1 C1 C2 C3 . . . . -1.7(3) ?
    C1 C2 C3 C4 . . . . 1.9(3) ?
    C2 C3 C4 C5 . . . . 0.0(3) ?
    C1 N1 C5 C4 . . . . 2.5(2) ?
    Zn1 N1 C5 C4 . . . . -171.45(11) ?
    C1 N1 C5 C5 . . . 2_655 -178.37(15) ?
    Zn1 N1 C5 C5 . . . 2_655 7.63(19) ?
    C3 C4 C5 N1 . . . . -2.3(2) ?
    C3 C4 C5 C5 . . . 2_655 178.72(18) ?
    Zn1 O1 C6 O2 . . . . 1.0(2) ?
    Zn1 O1 C6 C7 . . . . -179.21(9) ?
    O2 C6 C7 S1 . . . . 51.79(17) ?
    O1 C6 C7 S1 . . . . -128.01(12) ?
    C8 S1 C7 C6 . . . . 55.61(13) ?
    C7 S1 C8 C9 . . . . -80.93(14) ?
    C7 S1 C8 C10 . . . . 100.14(14) ?
    C10 C8 C9 C10 . . . 7_666 -1.0(3) ?
    S1 C8 C9 C10 . . . 7_666 -179.94(13) ?
    C9 C8 C10 C9 . . . 7_666 1.0(3) ?
    S1 C8 C10 C9 . . . 7_666 179.95(13) ?
loop_
    _geom_hbond_atom_site_label_D
    _geom_hbond_atom_site_label_H
    _geom_hbond_atom_site_label_A
    _geom_hbond_site_symmetry_A
    _geom_hbond_distance_DH
    _geom_hbond_distance_HA
    _geom_hbond_distance_DA
    _geom_hbond_angle_DHA
    O1W H1WA O2 6_565 0.825(14) 1.895(15) 2.7107(15) 169.7(19)
    O1W H1WB O2 . 0.817(14) 1.862(15) 2.6582(16) 164(2)
data_global
_journal_date_recd_electronic     2011-11-22
_journal_date_accepted     2011-12-23
_journal_name_full     'Acta Crystallographica, Section E'
_journal_year     2012
_journal_volume     68
_journal_issue      2
_journal_page_first     m105
_journal_page_last     m105
_journal_paper_category     QM
_journal_paper_doi     10.1107/S1600536811055310
_journal_coeditor_code     WM2568
_publ_contact_author_name     'Hong Lin'
_publ_contact_author_address
;
     Jinhua Professional Technical College,
     No.1188, Wuzhou Street,
     Jinhua, Zhejiang 321017,
     People's Republic of China
;
_publ_contact_author_email     jh_ll@126.com
_publ_contact_author_fax     '86 579 82264096'
_publ_contact_author_phone     '86 579 82264096'
_publ_section_title
;\
<i>catena</i>-Poly[[diaqua(2,2'-bipyridine-\k^2^<i>N</i>,<i>N</i>')zinc]-\m-2,\
2'-[1,4-phenylenebis(sulfanediyl)]diacetato-\k^2^<i>O</i>:<i>O</i>']
;
loop_
    _publ_author_name
    _publ_author_address
    'Hong Lin'
;
     Jinhua Professional Technical College,
     No. 1188 Wuzhou Street,
     Jinhua, Zhejiang 321007,
     People's Republic of China
;
    'Xiao-Juan Wang'
;
     Zhejiang Key Laboratory for Reactive Chemistry on Solid Surfaces,
     Institute of Physical Chemistry,
     Zhejiang Normal University,
     Jinhua, Zhejiang 321004,
     People's Republic of China
;
