# Supplementary material for: catena-Poly[[diaqua­(2,2′-bipyridine-κ2 N,N′)zinc]-μ-2,2′-[1,4-phenylene­bis(sulfanedi­yl)]diacetato-κ2 O:O′]
Source: Acta Crystallogr Sect E Struct Rep Online. 2012 Jan 7;68(Pt 2):m105. doi: 10.1107/S1600536811055310 (PMC3274851; doi:10.1107/S1600536811055310)
Supplement: Supplementary file 2 [file e-68-0m105-Isup2.hkl]

# 
# h,k,l, Fc-squared, Fo-squared, sigma(Fo-squared) and status flag 
# 
data_I
_shelx_title ' A in C2/c' 
_shelx_refln_list_code          4 
_shelx_F_calc_maximum      283.03 
_exptl_crystal_F_000      1056.00 
_reflns_d_resolution_high  0.7657 
 
loop_ 
 _symmetry_equiv_pos_as_xyz 
 'x, y, z' 
 '-x, y, -z+1/2' 
 'x+1/2, y+1/2, z' 
 '-x+1/2, y+1/2, -z+1/2' 
 '-x, -y, -z' 
 'x, -y, z-1/2' 
 '-x+1/2, -y+1/2, -z' 
 'x+1/2, -y+1/2, z-1/2' 
 
_cell_length_a    20.4396 
_cell_length_b    12.8695 
_cell_length_c     7.9798 
_cell_angle_alpha  90.000 
_cell_angle_beta   90.765 
_cell_angle_gamma  90.000 
 
_shelx_F_squared_multiplier     1.000 
 
loop_ 
 _refln_index_h 
 _refln_index_k 
 _refln_index_l 
 _refln_F_squared_calc 
 _refln_F_squared_meas 
 _refln_F_squared_sigma 
 _refln_observed_status 
   2   0   0    39773.52    33444.18    581.03 o 
   4   0   0     3081.60     3543.14     52.29 o 
   6   0   0     2375.39     2667.16     51.21 o 
   8   0   0     7383.30     7859.49     86.07 o 
  10   0   0       28.04       29.24      3.03 o 
  12   0   0     6806.48     5961.80     69.03 o 
  14   0   0     1813.66     1823.02     26.69 o 
  16   0   0     4721.08     4726.66     58.59 o 
  18   0   0     2770.27     2600.18     51.96 o 
  20   0   0      167.70      175.54     11.46 o 
  22   0   0      355.06      385.25     20.78 o 
  24   0   0      243.93      274.75     18.72 o 
  26   0   0       28.05       26.90     12.09 o 
   1   1   0      757.73      881.33      8.18 o 
   3   1   0     1229.19     1375.71     11.18 o 
   5   1   0     2735.06     3052.92     29.62 o 
   7   1   0    15711.95    16528.21    133.09 o 
   9   1   0      995.85      963.07     15.51 o 
  11   1   0    10093.06    10694.31     75.64 o 
  13   1   0     2688.38     2661.95     24.74 o 
  15   1   0        4.41        7.12      2.67 o 
  17   1   0      476.47      450.98      9.82 o 
  19   1   0      268.28      272.11      8.33 o 
  21   1   0       67.96       60.99      5.41 o 
  23   1   0      501.43      489.53     11.53 o 
  25   1   0      120.90      130.45     14.62 o 
   0   2   0    13302.69    13350.29    181.11 o 
   2   2   0      386.13      347.30      4.57 o 
   4   2   0    41105.54    40209.12    295.57 o 
   6   2   0     1770.92     1628.29     14.19 o 
   8   2   0    11355.75    11445.27     81.32 o 
  10   2   0     4520.23     4696.30     33.41 o 
  12   2   0     1712.81     1728.51     20.53 o 
  14   2   0      651.76      657.28     10.49 o 
  16   2   0      532.27      536.50     10.12 o 
  18   2   0     1169.79     1128.09     16.18 o 
  20   2   0     1168.11     1118.37     17.44 o 
  22   2   0      544.52      494.78     12.14 o 
  24   2   0      443.66      413.32     12.23 o 
  26   2   0        5.94        3.88     10.10 o 
   1   3   0    39885.47    36796.02    471.64 o 
   3   3   0     1049.98     1212.39     12.02 o 
   5   3   0    11368.96    11775.05     88.65 o 
   7   3   0     1324.52     1411.32     13.29 o 
   9   3   0      237.76      289.09      5.00 o 
  11   3   0     1868.72     1874.19     17.06 o 
  13   3   0     1196.29     1163.24     13.70 o 
  15   3   0       15.12        7.20      2.71 o 
  17   3   0      234.91      209.42      7.13 o 
  19   3   0        4.21        1.01      3.79 o 
  21   3   0        5.59       -0.06      4.62 o 
  23   3   0      709.51      724.77     16.05 o 
  25   3   0      128.94       98.33      8.84 o 
   0   4   0     6391.96     6187.68     71.63 o 
   2   4   0     9749.45    10228.23     86.48 o 
   4   4   0    22305.29    22305.39    192.59 o 
   6   4   0     4167.17     4257.53     33.94 o 
   8   4   0    30379.69    29791.47    191.49 o 
  10   4   0      465.86      396.49      5.96 o 
  12   4   0      147.08      149.51      4.72 o 
  14   4   0     1237.58     1167.91     15.09 o 
  16   4   0       21.65       18.37      3.46 o 
  18   4   0        8.55        5.91      4.30 o 
  20   4   0     2618.73     2610.53     36.01 o 
  22   4   0       37.74       30.87      6.23 o 
  24   4   0      313.52      307.39     13.20 o 
   1   5   0      952.44     1088.92     10.60 o 
   3   5   0    12672.39    12203.05     90.61 o 
   5   5   0     6289.78     6678.00     54.73 o 
   7   5   0     3029.44     2951.83     23.39 o 
   9   5   0    10251.65    10306.85     66.98 o 
  11   5   0      553.96      555.16      8.12 o 
  13   5   0      637.39      696.70     11.49 o 
  15   5   0      223.17      226.31      7.59 o 
  17   5   0      185.68      197.27      7.50 o 
  19   5   0     2034.68     2068.03     31.19 o 
  21   5   0      479.06      456.56     14.87 o 
  23   5   0       61.23       64.38      8.13 o 
  25   5   0      130.76      134.97     23.86 o 
   0   6   0     1756.40     1627.86     20.98 o 
   2   6   0     5343.99     5469.54     39.59 o 
   4   6   0     3259.71     3238.54     25.02 o 
   6   6   0     6628.34     7094.23     46.92 o 
   8   6   0      403.64      416.43      7.43 o 
  10   6   0        6.18       10.08      1.91 o 
  12   6   0     2228.13     2205.15     21.84 o 
  14   6   0       13.57        7.59      3.42 o 
  16   6   0      398.69      399.97     13.55 o 
  18   6   0        2.11        3.00      4.55 o 
  20   6   0      260.65      273.64     10.82 o 
  22   6   0       98.88       97.67      9.15 o 
  24   6   0       97.72      103.01     17.66 o 
   1   7   0     5867.30     6265.79     47.52 o 
   3   7   0    14113.57    14043.10     96.68 o 
   5   7   0     1034.85     1014.86     10.53 o 
   7   7   0     1732.40     1569.73     13.93 o 
   9   7   0     4072.26     3963.50     29.88 o 
  11   7   0       19.60       29.10      3.32 o 
  13   7   0      425.92      438.46     11.69 o 
  15   7   0     1799.61     1825.93     25.98 o 
  17   7   0      633.24      610.68     15.02 o 
  19   7   0      819.01      829.57     17.32 o 
  21   7   0      262.32      300.69     11.72 o 
  23   7   0       77.40       70.88     10.17 o 
   0   8   0     1836.69     1686.75     25.83 o 
   2   8   0      288.66      324.29      6.18 o 
   4   8   0        3.12       13.39      2.44 o 
   6   8   0     2110.40     2028.71     18.24 o 
   8   8   0      756.29      656.77      9.22 o 
  10   8   0      211.62      207.43      5.39 o 
  12   8   0     1533.18     1499.69     22.84 o 
  14   8   0      265.49      249.24      9.24 o 
  16   8   0     1611.29     1550.84     25.22 o 
  18   8   0      271.72      255.36     10.86 o 
  20   8   0      119.92      142.76      8.98 o 
  22   8   0      180.09      199.10     13.75 o 
   1   9   0    13274.25    12546.65    100.85 o 
   3   9   0     2411.79     2425.74     24.04 o 
   5   9   0     6910.75     6810.20     52.92 o 
   7   9   0     4792.57     4831.43     41.52 o 
   9   9   0       11.82       13.62      2.89 o 
  11   9   0     1419.37     1484.10     17.15 o 
  13   9   0       41.72       44.80      5.42 o 
  15   9   0       95.11       97.52      7.19 o 
  17   9   0     1674.90     1780.82     37.54 o 
  19   9   0       78.41       83.77      8.06 o 
  21   9   0      177.35      161.70     11.27 o 
   0  10   0     3956.31     3954.03     52.84 o 
   2  10   0     2701.23     2655.49     27.38 o 
   4  10   0      343.23      317.75      8.03 o 
   6  10   0     1002.31     1030.48     13.38 o 
   8  10   0      299.47      287.73      7.15 o 
  10  10   0       99.19       93.15      6.89 o 
  12  10   0      106.85      103.42      5.99 o 
  14  10   0      157.37      182.13      8.39 o 
  16  10   0       47.78       36.98      6.19 o 
  18  10   0       22.78       19.25      5.87 o 
  20  10   0        0.87       -3.92      7.00 o 
   1  11   0     2335.89     2158.87     24.26 o 
   3  11   0     1947.78     1935.86     23.82 o 
   5  11   0     2574.10     2565.32     28.37 o 
   7  11   0     1098.02     1115.05     16.22 o 
   9  11   0      184.31      191.37      7.13 o 
  11  11   0     2521.56     2336.11     27.30 o 
  13  11   0     1228.66     1236.68     23.32 o 
  15  11   0      410.69      382.84     13.76 o 
  17  11   0      511.25      535.96     16.37 o 
  19  11   0       12.83        5.18      7.42 o 
   0  12   0     4803.64     4579.29     77.45 o 
   2  12   0      451.23      455.17     10.94 o 
   4  12   0      183.88      175.60      7.51 o 
   6  12   0      239.93      245.95      8.57 o 
   8  12   0      219.63      185.95      7.03 o 
  10  12   0       48.96       42.49      4.84 o 
  12  12   0      291.31      307.24     11.12 o 
  14  12   0       52.76       51.89      7.20 o 
  16  12   0      408.13      397.16     17.43 o 
  18  12   0       23.55       21.34      8.65 o 
   1  13   0     1597.08     1639.76     28.07 o 
   3  13   0     3560.27     3612.18     51.66 o 
   5  13   0      449.23      434.57     12.96 o 
   7  13   0      615.63      620.75     15.39 o 
   9  13   0     1096.60     1216.18     25.73 o 
  11  13   0       32.12       19.00      5.02 o 
  13  13   0      230.46      230.70     10.73 o 
  15  13   0      285.01      295.47     17.18 o 
   0  14   0      749.05      675.37     27.12 o 
   2  14   0      620.11      609.48     16.96 o 
   4  14   0      521.54      531.32     17.35 o 
   6  14   0       38.47       29.66      6.85 o 
   8  14   0      197.92      219.21     10.62 o 
  10  14   0        6.97        4.05      6.44 o 
  12  14   0      147.01      136.26     16.67 o 
  14  14   0      159.67      192.97     16.45 o 
   1  15   0      253.33      300.95     19.31 o 
   3  15   0      647.30      662.77     18.54 o 
   5  15   0      492.69      530.77     17.17 o 
   7  15   0      502.23      489.27     16.42 o 
   9  15   0      308.97      308.98     19.79 o 
  11  15   0       65.29       69.42     21.11 o 
   0  16   0      346.31      305.17     28.20 o 
   2  16   0      610.06      665.62     39.48 o 
   4  16   0      475.45      463.92     23.21 o 
   6  16   0       71.88       44.20     12.12 o 
   8  16   0      760.05      812.88     42.80 o 
 -25   1   1      684.69      706.61     19.24 o 
 -23   1   1       65.60       60.28      6.09 o 
 -21   1   1      312.70      316.64      9.66 o 
 -19   1   1      958.13      976.69     13.69 o 
 -17   1   1      105.62      105.65      4.80 o 
 -15   1   1     6457.82     6198.05     52.17 o 
 -13   1   1     1062.21      987.15     12.31 o 
 -11   1   1      199.16      136.01      7.96 o 
  -9   1   1     8388.54     7998.71     62.74 o 
  -7   1   1    10661.90    11258.93    125.22 o 
  -5   1   1    29803.50    30217.36    298.15 o 
  -3   1   1    30182.32    29692.59    271.23 o 
  -1   1   1    32052.34    30997.57    585.21 o 
   1   1   1     2173.69     2218.99     21.07 o 
   3   1   1    49829.02    45699.88    531.51 o 
   5   1   1     7916.10     8893.98     82.36 o 
   7   1   1     5139.55     5336.19     37.22 o 
   9   1   1     5676.13     5411.58     42.22 o 
  11   1   1       47.25       45.32      7.81 o 
  13   1   1     7506.63     7205.12     62.63 o 
  15   1   1     4176.96     3919.51     38.02 o 
  17   1   1     1192.98     1188.26     16.58 o 
  19   1   1     1380.86     1405.88     19.14 o 
  21   1   1      451.99      447.53     10.21 o 
  23   1   1        2.16        2.34      5.48 o 
  25   1   1      538.44      590.26     17.91 o 
 -26   2   1       88.14       96.21     13.87 o 
 -24   2   1       13.52        5.23      5.75 o 
 -22   2   1      261.51      264.08     10.00 o 
 -20   2   1     1781.89     1724.58     23.27 o 
 -18   2   1      350.12      309.98      8.61 o 
 -16   2   1      275.55      248.43      7.32 o 
 -14   2   1     3239.41     3020.62     25.83 o 
 -12   2   1     1285.37     1362.80     14.37 o 
 -10   2   1      796.81      813.60     10.02 o 
  -8   2   1     3216.28     3604.35     32.57 o 
  -6   2   1        6.17        1.69      1.51 o 
  -4   2   1    12247.88    12949.38    125.03 o 
  -2   2   1    22530.55    22268.57    297.95 o 
   0   2   1    16901.96    17366.04    169.89 o 
   2   2   1     1191.42     1411.30     15.58 o 
   4   2   1     2881.01     2879.80     27.75 o 
   6   2   1    12871.43    13163.21    103.26 o 
   8   2   1    12266.91    13036.35     85.29 o 
  10   2   1      195.49      243.14      4.32 o 
  12   2   1     1655.07     1830.54     19.40 o 
  14   2   1     4981.58     4710.96     42.37 o 
  16   2   1       18.40       26.08      3.66 o 
  18   2   1       40.02       33.43      4.22 o 
  20   2   1      235.17      237.41      8.38 o 
  22   2   1      108.71      115.14      6.78 o 
  24   2   1      128.33      124.41      9.51 o 
  26   2   1      546.23      497.67     27.28 o 
 -25   3   1       28.15       21.27      7.77 o 
 -23   3   1      570.58      539.64     16.09 o 
 -21   3   1      234.69      236.69      9.59 o 
 -19   3   1        5.30       12.51      4.43 o 
 -17   3   1     1831.35     1787.09     28.79 o 
 -15   3   1      110.52      134.02      5.24 o 
 -13   3   1     1514.62     1511.20     18.01 o 
 -11   3   1     9964.88    10458.47     83.99 o 
  -9   3   1     5959.47     6271.65     45.06 o 
  -7   3   1    22257.81    21900.93    169.33 o 
  -5   3   1    17235.79    16869.53    148.35 o 
  -3   3   1      353.15      438.16      7.24 o 
  -1   3   1    10395.07    10540.13     94.43 o 
   1   3   1      886.16      905.14     15.96 o 
   3   3   1     1813.86     1886.04     19.61 o 
   5   3   1    15288.72    15013.31    113.15 o 
   7   3   1     3311.20     3112.16     23.81 o 
   9   3   1      212.51      256.98      6.37 o 
  11   3   1     8001.01     8164.78     60.09 o 
  13   3   1      254.90      249.52      6.57 o 
  15   3   1      986.47     1005.00     14.85 o 
  17   3   1     6757.98     6659.07     59.01 o 
  19   3   1      775.31      744.84     14.58 o 
  21   3   1      529.20      498.26     12.82 o 
  23   3   1      600.58      667.15     16.09 o 
  25   3   1        9.61       12.50      6.53 o 
 -24   4   1      322.47      303.13     13.48 o 
 -22   4   1        3.37        0.03      5.65 o 
 -20   4   1      599.17      601.85     15.93 o 
 -18   4   1       10.45        1.71      3.75 o 
 -16   4   1        2.89        3.16      3.13 o 
 -14   4   1      424.82      424.29      8.91 o 
 -12   4   1     1349.98     1398.58     14.05 o 
 -10   4   1     3850.01     3833.44     29.77 o 
  -8   4   1     2640.56     2677.53     23.71 o 
  -6   4   1    18748.34    19090.15    177.99 o 
  -4   4   1    13334.75    13656.61    106.27 o 
  -2   4   1     1876.09     1680.41     16.81 o 
   0   4   1       44.93       34.14      1.98 o 
   2   4   1      164.98      129.33      3.45 o 
   4   4   1     9584.74     9869.79     79.31 o 
   6   4   1     4976.78     4967.02     41.84 o 
   8   4   1     9355.66     9946.63     74.76 o 
  10   4   1     1144.58     1297.16     11.82 o 
  12   4   1     2075.46     2100.16     22.54 o 
  14   4   1      435.62      408.83      8.40 o 
  16   4   1     1149.82     1117.75     16.58 o 
  18   4   1        2.38       -2.04      3.73 o 
  20   4   1        1.91        3.01      4.67 o 
  22   4   1      230.60      234.33     13.26 o 
  24   4   1       21.20       20.46      7.06 o 
 -25   5   1       14.07        6.97      9.89 o 
 -23   5   1      258.56      249.78     12.60 o 
 -21   5   1      191.07      177.26     10.53 o 
 -19   5   1       25.66       17.97      5.20 o 
 -17   5   1      484.59      459.29     13.22 o 
 -15   5   1     1861.84     1804.87     26.76 o 
 -13   5   1      872.90      879.09     14.06 o 
 -11   5   1     4482.55     4432.91     37.35 o 
  -9   5   1      651.73      674.12      8.34 o 
  -7   5   1     6306.23     6727.76     53.05 o 
  -5   5   1    24016.60    25033.64    183.67 o 
  -3   5   1    14411.06    15157.38    107.50 o 
  -1   5   1     6802.47     6777.84     52.88 o 
   1   5   1     1327.24     1168.76     12.20 o 
   3   5   1     4891.18     5583.59     42.01 o 
   5   5   1     5955.85     5914.60     42.47 o 
   7   5   1     7429.32     7656.15     54.42 o 
   9   5   1     1656.65     1907.28     17.71 o 
  11   5   1     7686.61     7711.79     53.51 o 
  13   5   1      399.60      435.72      8.86 o 
  15   5   1      702.16      714.36     12.37 o 
  17   5   1       15.91       11.45      3.93 o 
  19   5   1       33.76       37.22      5.72 o 
  21   5   1      393.16      408.71     13.00 o 
  23   5   1      647.87      662.02     17.47 o 
  25   5   1        8.39        8.37      9.20 o 
 -24   6   1      153.72      132.77     15.87 o 
 -22   6   1      113.85      109.93      8.61 o 
 -20   6   1       15.21       12.02      5.20 o 
 -18   6   1      680.66      668.49     14.98 o 
 -16   6   1     4635.48     4524.73     57.94 o 
 -14   6   1       17.92       17.79      4.26 o 
 -12   6   1     4119.19     4233.61     40.63 o 
 -10   6   1      366.68      416.35      7.46 o 
  -8   6   1     1883.52     1939.29     18.83 o 
  -6   6   1    15522.49    14965.22    107.31 o 
  -4   6   1     2060.41     1842.78     17.41 o 
  -2   6   1     2208.84     2225.95     23.93 o 
   0   6   1    18131.32    17525.91    145.00 o 
   2   6   1       43.70       53.16      2.04 o 
   4   6   1     1394.19     1260.68     12.82 o 
   6   6   1     1586.35     1256.52     13.09 o 
   8   6   1       31.27       45.01      2.72 o 
  10   6   1     1903.87     1807.16     17.52 o 
  12   6   1     5383.17     5242.12     51.37 o 
  14   6   1      760.80      733.72     17.24 o 
  16   6   1     4350.36     4338.22     43.34 o 
  18   6   1     2478.82     2438.07     30.85 o 
  20   6   1      436.65      399.69     12.72 o 
  22   6   1      684.97      761.46     19.42 o 
  24   6   1       28.66       35.22      9.79 o 
 -23   7   1        0.40        8.14      6.70 o 
 -21   7   1      108.41      119.55      8.59 o 
 -19   7   1       13.14       15.38      5.60 o 
 -17   7   1       21.30       40.29      6.30 o 
 -15   7   1      949.42      913.76     19.03 o 
 -13   7   1     2857.00     2813.85     32.28 o 
 -11   7   1      131.95      134.21      5.27 o 
  -9   7   1     6588.25     6553.67     59.31 o 
  -7   7   1        5.06       12.33      2.60 o 
  -5   7   1     2130.83     2278.17     24.40 o 
  -3   7   1     2801.34     2567.18     22.76 o 
  -1   7   1      104.55       92.79      3.37 o 
   1   7   1     6852.81     7222.38     58.85 o 
   3   7   1     6356.23     5922.30     43.35 o 
   5   7   1      158.40      170.18      6.12 o 
   7   7   1      723.36      855.28     10.94 o 
   9   7   1      405.64      398.99      6.75 o 
  11   7   1       28.42       28.35      3.38 o 
  13   7   1      926.25      935.36     15.93 o 
  15   7   1     2110.93     2154.25     26.95 o 
  17   7   1        8.85        8.17      5.03 o 
  19   7   1     1776.32     1706.97     26.15 o 
  21   7   1       74.76       76.65     10.73 o 
  23   7   1       28.83        8.09      7.93 o 
 -22   8   1       42.39       41.80      8.11 o 
 -20   8   1      170.89      175.57     10.30 o 
 -18   8   1       10.76       15.04      6.05 o 
 -16   8   1      340.30      354.87     17.33 o 
 -14   8   1      551.46      573.48     12.93 o 
 -12   8   1     3107.15     3096.62     33.27 o 
 -10   8   1     1955.04     2054.90     23.86 o 
  -8   8   1     5964.38     5969.73     52.19 o 
  -6   8   1      590.18      587.43     11.30 o 
  -4   8   1     4650.51     4622.75     41.97 o 
  -2   8   1     7191.85     7218.03     58.36 o 
   0   8   1    10373.91    10339.16     83.51 o 
   2   8   1     8649.64     8586.36     63.23 o 
   4   8   1     3810.73     3803.63     31.51 o 
   6   8   1      470.84      483.30      9.61 o 
   8   8   1      932.87      933.37     13.01 o 
  10   8   1      709.13      740.33     10.49 o 
  12   8   1     1060.69     1050.22     13.80 o 
  14   8   1      988.42     1045.18     16.67 o 
  16   8   1     1572.83     1589.48     30.20 o 
  18   8   1      347.28      371.61     16.99 o 
  20   8   1     1129.69     1096.76     20.78 o 
  22   8   1       55.58       62.77      8.47 o 
 -21   9   1       13.90       17.57      7.73 o 
 -19   9   1      143.31      156.43     16.16 o 
 -17   9   1        3.92        2.48      5.16 o 
 -15   9   1       97.20       96.24      8.16 o 
 -13   9   1        1.04       -0.63      4.18 o 
 -11   9   1      479.68      454.90     10.88 o 
  -9   9   1      795.56      769.80     12.81 o 
  -7   9   1       13.79       16.00      3.06 o 
  -5   9   1        3.78       12.08      3.10 o 
  -3   9   1     1727.96     1684.67     19.73 o 
  -1   9   1       58.04       57.61      3.96 o 
   1   9   1      368.62      384.76      8.03 o 
   3   9   1      411.60      407.48     10.19 o 
   5   9   1        0.90        4.68      2.02 o 
   7   9   1        8.47        7.27      3.74 o 
   9   9   1      439.47      437.14      8.75 o 
  11   9   1       89.83       79.16      5.47 o 
  13   9   1      292.18      291.08      8.25 o 
  15   9   1       67.93       60.28      5.33 o 
  17   9   1       70.07       65.36      9.69 o 
  19   9   1       98.13       81.74      7.95 o 
  21   9   1       10.50        2.84      6.79 o 
 -20  10   1      311.26      293.88     17.67 o 
 -18  10   1        3.34        6.63      6.65 o 
 -16  10   1       71.04       82.56      8.28 o 
 -14  10   1     1810.90     1767.06     33.02 o 
 -12  10   1     1164.11     1153.13     20.78 o 
 -10  10   1     2080.29     2098.75     26.19 o 
  -8  10   1     6227.15     6133.53     52.15 o 
  -6  10   1       86.19       84.68      5.11 o 
  -4  10   1     4681.97     4606.12     43.65 o 
  -2  10   1     2770.14     2732.36     29.86 o 
   0  10   1     2821.96     2860.77     30.76 o 
   2  10   1     9564.11     9299.71     77.64 o 
   4  10   1     1530.31     1564.43     17.16 o 
   6  10   1       48.34       42.44      5.79 o 
   8  10   1     2343.20     2193.69     21.80 o 
  10  10   1      551.57      575.81     10.18 o 
  12  10   1      498.32      496.30     12.70 o 
  14  10   1     2791.71     2789.49     42.45 o 
  16  10   1      592.45      609.99     13.30 o 
  18  10   1      279.10      262.24     10.24 o 
  20  10   1     1063.85     1037.21     21.12 o 
 -19  11   1        5.17       -2.28      7.19 o 
 -17  11   1      248.01      247.40     10.92 o 
 -15  11   1       17.48       29.33      5.00 o 
 -13  11   1      307.56      299.50     11.33 o 
 -11  11   1      274.21      274.08      9.15 o 
  -9  11   1     1532.74     1554.38     21.30 o 
  -7  11   1       93.71      113.22      6.31 o 
  -5  11   1     1560.67     1557.53     20.38 o 
  -3  11   1      798.08      757.58     13.56 o 
  -1  11   1        0.16       -0.86      3.23 o 
   1  11   1        1.25        2.27      3.51 o 
   3  11   1     1488.54     1420.73     19.39 o 
   5  11   1       81.74       82.07      4.28 o 
   7  11   1        0.47        2.77      2.95 o 
   9  11   1       46.95       45.11      4.16 o 
  11  11   1       44.37       52.66      5.10 o 
  13  11   1      214.73      200.20     15.27 o 
  15  11   1      338.70      354.44     12.12 o 
  17  11   1       84.40       85.53      8.18 o 
  19  11   1      103.92      101.89      9.44 o 
 -18  12   1      445.78      464.30     22.04 o 
 -16  12   1      155.61      163.73     22.00 o 
 -14  12   1       40.32       32.50      6.35 o 
 -12  12   1      205.86      203.72     11.11 o 
 -10  12   1      944.45      871.54     15.31 o 
  -8  12   1     2075.18     1968.08     29.15 o 
  -6  12   1     3668.06     3856.55     49.82 o 
  -4  12   1     6175.05     6223.83     60.17 o 
  -2  12   1     2301.72     2249.24     27.62 o 
   0  12   1      489.94      496.28     11.53 o 
   2  12   1      608.70      645.65     12.87 o 
   4  12   1      197.93      195.54      8.16 o 
   6  12   1     1487.32     1536.35     22.41 o 
   8  12   1     1192.00     1186.16     17.85 o 
  10  12   1     1870.25     1949.91     28.23 o 
  12  12   1     2070.58     2013.29     32.66 o 
  14  12   1      517.28      456.33     16.10 o 
  16  12   1      121.87      123.32      8.73 o 
  18  12   1       90.73      102.69     12.68 o 
 -15  13   1       46.50       38.33      8.13 o 
 -13  13   1      101.28       94.51      8.33 o 
 -11  13   1       14.48       12.00      6.19 o 
  -9  13   1      103.55       91.21      8.49 o 
  -7  13   1      100.59       92.76      8.23 o 
  -5  13   1      513.49      535.89     15.45 o 
  -3  13   1     1233.58     1199.25     21.82 o 
  -1  13   1      658.61      669.02     16.84 o 
   1  13   1     1025.32      996.06     20.93 o 
   3  13   1      386.66      358.84     15.87 o 
   5  13   1      205.77      168.31      9.48 o 
   7  13   1      178.10      169.02      9.94 o 
   9  13   1      385.74      363.89     11.04 o 
  11  13   1      152.43      176.64     11.92 o 
  13  13   1       73.99       86.39      7.67 o 
  15  13   1       66.36       58.57      7.12 o 
 -14  14   1        2.35      -10.69     10.69 o 
 -12  14   1      281.42      293.95     19.14 o 
 -10  14   1      310.76      321.17     13.82 o 
  -8  14   1      391.20      399.95     14.81 o 
  -6  14   1     2912.27     2953.52     43.77 o 
  -4  14   1     1221.42     1272.51     23.58 o 
  -2  14   1      209.80      227.63     12.58 o 
   0  14   1     1299.31     1236.36     24.76 o 
   2  14   1       72.19       72.01      7.97 o 
   4  14   1     1116.20     1130.58     25.04 o 
   6  14   1     1623.37     1682.70     31.84 o 
   8  14   1      266.58      296.77     13.21 o 
  10  14   1      298.29      290.80     26.61 o 
  12  14   1      127.67      141.20      9.40 o 
  14  14   1       55.89       41.22     14.13 o 
 -11  15   1      198.03      158.51     25.88 o 
  -9  15   1      271.02      261.60     17.82 o 
  -7  15   1      585.24      557.02     21.41 o 
  -5  15   1      919.27      926.89     35.51 o 
  -3  15   1        7.95       -4.19      6.48 o 
  -1  15   1      495.48      513.82     17.83 o 
   1  15   1      249.94      253.70     13.53 o 
   3  15   1       28.32       24.90      7.45 o 
   5  15   1      420.57      467.61     17.02 o 
   7  15   1      107.96       96.32     12.62 o 
   9  15   1       28.30       16.79      9.74 o 
  11  15   1      361.02      442.02     47.16 o 
  -6  16   1        7.51       15.41     14.70 o 
  -4  16   1       75.97       77.50     15.03 o 
  -2  16   1      239.78      261.45     22.06 o 
   0  16   1      385.59      350.57     24.21 o 
   2  16   1      529.09      667.62     45.39 o 
   4  16   1      236.76      226.35     21.78 o 
   6  16   1        2.36       28.16     15.73 o 
 -24   0   2      488.80      474.07     16.00 o 
 -22   0   2      915.30      940.67     29.34 o 
 -20   0   2      136.57      110.48      8.16 o 
 -18   0   2      452.55      463.26     13.56 o 
 -16   0   2     1272.62     1316.29     23.19 o 
 -14   0   2       66.04       73.79      6.04 o 
 -12   0   2    32729.62    32070.46    338.85 o 
 -10   0   2     5317.04     4881.95     58.16 o 
  -8   0   2     2559.67     2323.66     30.28 o 
  -6   0   2     8502.20     8710.41    127.15 o 
  -4   0   2     2560.54     2712.48     54.03 o 
  -2   0   2     7175.78     8230.25    118.10 o 
   0   0   2    21776.44    21123.55    239.35 o 
   2   0   2    59052.70    55736.45    790.54 o 
   4   0   2    64873.01    60250.81   1017.77 o 
   6   0   2    17088.22    17301.75    208.88 o 
   8   0   2       62.81       74.88      7.61 o 
  10   0   2    11777.25    12052.61    130.69 o 
  12   0   2     5497.18     5157.48     60.45 o 
  14   0   2     1898.42     2079.34     35.91 o 
  16   0   2     5059.90     4997.47     73.01 o 
  18   0   2     1151.59     1074.15     25.89 o 
  20   0   2      869.50      855.07     24.42 o 
  22   0   2     1306.44     1344.22     32.75 o 
  24   0   2        1.89       -8.17      8.17 o 
  26   0   2      224.50      208.77     25.81 o 
 -25   1   2        0.92        4.67      6.70 o 
 -23   1   2      238.38      223.99     11.86 o 
 -21   1   2       61.57       52.07      4.89 o 
 -19   1   2        3.85        9.48      3.47 o 
 -17   1   2      228.67      228.98      7.02 o 
 -15   1   2     1650.24     1513.08     17.61 o 
 -13   1   2       18.07       15.68      2.73 o 
 -11   1   2     5019.02     5146.75     40.87 o 
  -9   1   2     1470.92     1729.04     18.17 o 
  -7   1   2    10338.54    11079.98    103.38 o 
  -5   1   2       45.74       36.73      2.82 o 
  -3   1   2     7635.47     7902.58     76.28 o 
  -1   1   2     7754.87     7560.70     74.20 o 
   1   1   2     5895.52     6598.89     58.26 o 
   3   1   2    30323.76    31390.98    334.54 o 
   5   1   2     2107.01     1970.66     19.19 o 
   7   1   2     3084.98     3371.07     31.70 o 
   9   1   2      725.80      758.19     14.71 o 
  11   1   2     3022.14     3119.28     26.15 o 
  13   1   2        6.87        7.73      2.85 o 
  15   1   2      199.73      227.06      6.68 o 
  17   1   2      803.22      771.64     12.61 o 
  19   1   2      146.71      155.53      8.24 o 
  21   1   2       84.24       72.88      7.18 o 
  23   1   2      213.97      218.17     10.97 o 
  25   1   2       32.83       20.69      7.99 o 
 -26   2   2       64.56       57.44     13.03 o 
 -24   2   2       26.54       30.14      7.22 o 
 -22   2   2      172.11      204.31     10.84 o 
 -20   2   2      384.60      353.59     11.61 o 
 -18   2   2      382.20      337.69      8.02 o 
 -16   2   2     2040.79     2015.43     20.02 o 
 -14   2   2     3208.96     3081.78     27.79 o 
 -12   2   2     8262.80     8318.00     63.94 o 
 -10   2   2     5051.23     5020.72     40.16 o 
  -8   2   2    14044.05    15003.91    110.23 o 
  -6   2   2     1109.09     1033.73     12.26 o 
  -4   2   2     2714.68     2548.73     24.20 o 
  -2   2   2     6416.99     6673.43     66.20 o 
   0   2   2    12058.04    12257.35    109.89 o 
   2   2   2       92.93       61.48      1.82 o 
   4   2   2      243.40      313.31      5.76 o 
   6   2   2     2020.66     2013.74     20.90 o 
   8   2   2     5441.23     5316.08     39.98 o 
  10   2   2     6925.18     7002.83     53.46 o 
  12   2   2     9539.18     9513.34     81.78 o 
  14   2   2     4706.88     4733.37     44.99 o 
  16   2   2     2580.48     2511.28     27.98 o 
  18   2   2      351.79      371.78     10.11 o 
  20   2   2      872.90      858.34     15.48 o 
  22   2   2       50.58       38.60      7.15 o 
  24   2   2      219.67      227.05     12.32 o 
 -25   3   2       55.86       36.20      8.58 o 
 -23   3   2      256.66      261.85     12.42 o 
 -21   3   2      104.29       96.25      8.57 o 
 -19   3   2      114.81       94.88      8.03 o 
 -17   3   2      336.69      331.96     10.38 o 
 -15   3   2     1092.30     1036.39     12.73 o 
 -13   3   2     2179.44     2149.92     21.52 o 
 -11   3   2    10124.17    10424.64     75.46 o 
  -9   3   2      414.75      422.14      9.31 o 
  -7   3   2     1077.16     1114.04     20.26 o 
  -5   3   2       79.14      125.20      4.98 o 
  -3   3   2      713.75      772.06      9.62 o 
  -1   3   2     7476.64     7666.75     66.17 o 
   1   3   2     3871.31     4105.97     36.59 o 
   3   3   2     2007.22     2123.15     22.46 o 
   5   3   2     3122.21     2966.38     26.95 o 
   7   3   2     1119.41     1158.02     11.50 o 
   9   3   2       10.73       12.68      3.44 o 
  11   3   2     9094.70     9157.87     77.31 o 
  13   3   2        8.13       17.68      3.18 o 
  15   3   2      581.55      628.77     11.47 o 
  17   3   2      502.40      479.01     10.62 o 
  19   3   2       86.42       98.08      6.23 o 
  21   3   2      130.35      132.77      7.59 o 
  23   3   2      193.80      210.46      9.61 o 
  25   3   2       39.11       35.62     11.68 o 
 -24   4   2       28.11       27.54      7.57 o 
 -22   4   2        1.40        2.21      5.93 o 
 -20   4   2     1422.91     1411.53     26.75 o 
 -18   4   2      242.61      251.16     12.74 o 
 -16   4   2      586.28      562.65     12.97 o 
 -14   4   2     3475.28     3301.21     50.58 o 
 -12   4   2       61.09       58.59      3.77 o 
 -10   4   2     2213.76     2036.68     18.76 o 
  -8   4   2    12386.66    12485.14    100.41 o 
  -6   4   2     1041.65     1116.34     12.24 o 
  -4   4   2    36946.73    36968.94    293.55 o 
  -2   4   2     3162.02     3005.96     29.21 o 
   0   4   2     3003.71     3203.45     27.95 o 
   2   4   2      536.50      401.99      7.30 o 
   4   4   2      659.40      634.37      7.34 o 
   6   4   2     1396.92     1438.47     13.01 o 
   8   4   2    24425.41    24460.77    169.23 o 
  10   4   2     4604.29     4754.46     36.37 o 
  12   4   2     1710.50     1745.52     18.91 o 
  14   4   2     6589.92     6597.26     60.45 o 
  16   4   2        4.28        7.63      3.46 o 
  18   4   2      137.81      144.40      7.02 o 
  20   4   2      644.71      652.62     15.16 o 
  22   4   2      247.88      235.04     10.43 o 
  24   4   2      327.70      353.98     15.85 o 
 -23   5   2       74.46       57.65      8.40 o 
 -21   5   2      583.91      632.54     22.67 o 
 -19   5   2      200.91      196.70      9.32 o 
 -17   5   2      487.26      510.62     24.55 o 
 -15   5   2     1237.29     1156.54     23.30 o 
 -13   5   2     1401.34     1374.59     19.03 o 
 -11   5   2        7.39       16.29      2.83 o 
  -9   5   2     9767.91     9808.31     79.28 o 
  -7   5   2      530.21      579.90      8.78 o 
  -5   5   2     1092.85     1040.56     12.17 o 
  -3   5   2    13806.92    13851.61    106.99 o 
  -1   5   2       32.90       33.55      2.69 o 
   1   5   2      330.72      274.38      4.75 o 
   3   5   2     3548.94     3464.76     29.92 o 
   5   5   2      527.07      591.08      8.04 o 
   7   5   2     7916.65     7675.32     56.14 o 
   9   5   2     7316.96     7179.71     52.36 o 
  11   5   2     1555.96     1624.04     16.04 o 
  13   5   2     1784.47     1827.22     20.32 o 
  15   5   2     2257.50     2327.77     25.12 o 
  17   5   2      275.31      290.42      9.35 o 
  19   5   2     1066.58     1058.43     20.90 o 
  21   5   2       81.19       91.09      7.67 o 
  23   5   2       18.49       20.21      6.84 o 
 -24   6   2       28.59       22.08      8.51 o 
 -22   6   2       13.26       11.18      6.10 o 
 -20   6   2       17.84        2.46      5.70 o 
 -18   6   2      821.00      822.76     19.34 o 
 -16   6   2      476.53      509.74     15.28 o 
 -14   6   2      128.66      134.31      7.21 o 
 -12   6   2      181.30      178.52      8.31 o 
 -10   6   2     1659.81     1561.21     18.02 o 
  -8   6   2     1204.66     1180.44     16.29 o 
  -6   6   2     2865.74     2820.33     28.21 o 
  -4   6   2     5866.95     6540.78     53.18 o 
  -2   6   2      703.26      765.76     10.48 o 
   0   6   2      631.57      522.04      8.82 o 
   2   6   2      195.04      270.12      5.36 o 
   4   6   2     1758.29     1640.92     20.51 o 
   6   6   2     3494.42     3499.98     27.83 o 
   8   6   2     3884.08     4140.49     32.11 o 
  10   6   2     1573.92     1703.80     17.23 o 
  12   6   2      691.80      700.86     11.59 o 
  14   6   2     1333.73     1254.53     17.96 o 
  16   6   2      740.59      722.53     13.10 o 
  18   6   2      113.86      109.30      7.49 o 
  20   6   2      109.95      115.55      8.23 o 
  22   6   2       25.48       22.56      6.40 o 
  24   6   2       64.21       53.16     12.79 o 
 -23   7   2       51.88       54.13      9.18 o 
 -21   7   2      371.56      378.36     13.32 o 
 -19   7   2      282.34      327.50     13.23 o 
 -17   7   2      997.74     1016.29     20.54 o 
 -15   7   2     2432.97     2422.59     34.08 o 
 -13   7   2     3318.78     3367.68     46.35 o 
 -11   7   2       28.73       25.54      3.73 o 
  -9   7   2     6381.54     6065.60     55.87 o 
  -7   7   2     2638.25     2611.28     27.34 o 
  -5   7   2     5818.01     5913.03     53.20 o 
  -3   7   2     3257.15     3226.34     34.55 o 
  -1   7   2       14.94       21.12      2.32 o 
   1   7   2      632.35      588.54      8.54 o 
   3   7   2     2411.38     2157.11     23.80 o 
   5   7   2     1555.95     1512.65     16.71 o 
   7   7   2     5198.26     5188.93     41.27 o 
   9   7   2     3204.51     3208.09     28.12 o 
  11   7   2     1570.47     1667.58     18.30 o 
  13   7   2     2092.51     2151.48     28.61 o 
  15   7   2     1528.25     1546.33     27.08 o 
  17   7   2       87.52      116.55      9.52 o 
  19   7   2     2643.40     2648.17     32.97 o 
  21   7   2       12.68       16.52      6.24 o 
  23   7   2       13.81       10.77      8.89 o 
 -22   8   2        5.53       -6.75      6.75 o 
 -20   8   2      126.90      141.08     10.45 o 
 -18   8   2       84.19       83.79      8.31 o 
 -16   8   2      151.50      122.44      8.33 o 
 -14   8   2      329.87      332.30     12.89 o 
 -12   8   2     2936.65     2976.02     32.65 o 
 -10   8   2      462.73      448.64      9.68 o 
  -8   8   2      388.73      362.40     11.98 o 
  -6   8   2     1511.63     1495.41     18.09 o 
  -4   8   2     2392.11     2374.88     28.10 o 
  -2   8   2      154.73      130.39      5.65 o 
   0   8   2     7661.82     7428.47     72.58 o 
   2   8   2       56.43       44.92      3.13 o 
   4   8   2      791.23      856.78     12.03 o 
   6   8   2      295.61      303.23      8.10 o 
   8   8   2     2216.90     2195.12     21.30 o 
  10   8   2       63.13       58.16      4.24 o 
  12   8   2     1496.48     1432.47     19.13 o 
  14   8   2       12.03       12.67      3.32 o 
  16   8   2     1380.94     1398.35     21.70 o 
  18   8   2      367.58      367.04     11.03 o 
  20   8   2       78.07       87.47      7.29 o 
  22   8   2      173.25      154.78     16.45 o 
 -21   9   2       24.42       29.55      9.60 o 
 -19   9   2        2.82        2.53      6.13 o 
 -17   9   2     1880.23     1880.77     33.68 o 
 -15   9   2      601.12      598.67     23.63 o 
 -13   9   2     3428.12     3486.87     76.38 o 
 -11   9   2     2199.63     2183.74     28.99 o 
  -9   9   2      217.16      256.74      7.60 o 
  -7   9   2      353.75      403.03      8.54 o 
  -5   9   2     3485.35     3381.51     38.06 o 
  -3   9   2       41.69       72.33      7.21 o 
  -1   9   2     6754.00     6664.03     68.81 o 
   1   9   2     8009.91     7775.74     67.70 o 
   3   9   2     4368.26     4228.96     39.96 o 
   5   9   2     6290.45     6267.84     54.55 o 
   7   9   2      324.33      305.37      7.76 o 
   9   9   2      274.02      288.50      7.58 o 
  11   9   2     4419.81     4350.59     43.37 o 
  13   9   2      803.99      823.13     15.62 o 
  15   9   2     1711.69     1648.80     22.01 o 
  17   9   2     1264.59     1397.27     34.68 o 
  19   9   2       28.54       18.81      5.53 o 
  21   9   2        8.70        1.08      7.42 o 
 -20  10   2       15.45       12.94      9.67 o 
 -18  10   2      160.89      165.93     11.24 o 
 -16  10   2       34.77       40.25      7.33 o 
 -14  10   2        2.51        2.57      4.48 o 
 -12  10   2       58.44       80.06      5.48 o 
 -10  10   2       57.95       75.84      5.41 o 
  -8  10   2        1.32       -1.73      2.72 o 
  -6  10   2      142.39      160.43      7.41 o 
  -4  10   2      477.65      498.85     11.66 o 
  -2  10   2       89.99       90.77      6.16 o 
   0  10   2      457.37      438.32     16.04 o 
   2  10   2     1907.66     2011.91     22.69 o 
   4  10   2     2044.93     2035.33     23.04 o 
   6  10   2       22.58       16.94      3.81 o 
   8  10   2      474.11      477.93     10.11 o 
  10  10   2       32.64       31.79      5.01 o 
  12  10   2      226.83      249.39     10.88 o 
  14  10   2      663.70      622.18     15.08 o 
  16  10   2      196.08      216.62      9.66 o 
  18  10   2        2.83        3.51      5.02 o 
  20  10   2      168.29      171.45     11.06 o 
 -19  11   2      208.29      229.70     21.95 o 
 -17  11   2      262.42      262.48     12.54 o 
 -15  11   2       60.00       61.45      6.18 o 
 -13  11   2      632.95      633.89     17.46 o 
 -11  11   2     2469.83     2476.18     39.82 o 
  -9  11   2     3027.70     2989.98     38.97 o 
  -7  11   2     3730.14     3599.41     44.08 o 
  -5  11   2     2790.25     2633.11     34.63 o 
  -3  11   2      230.66      257.26      9.45 o 
  -1  11   2     1615.55     1651.74     24.64 o 
   1  11   2      110.11      107.59      6.36 o 
   3  11   2       22.48       26.50      3.54 o 
   5  11   2     1798.84     1740.29     21.23 o 
   7  11   2     2574.64     2607.72     27.67 o 
   9  11   2     1738.59     1831.52     24.97 o 
  11  11   2     2242.05     2195.36     33.32 o 
  13  11   2      845.61      840.32     22.54 o 
  15  11   2     1114.05     1121.27     26.14 o 
  17  11   2      732.42      728.75     17.02 o 
  19  11   2       40.32       43.58      9.82 o 
 -16  12   2       25.97       17.86      8.05 o 
 -14  12   2        6.58        6.34      5.53 o 
 -12  12   2      618.28      665.16     14.81 o 
 -10  12   2       12.50        5.07      5.84 o 
  -8  12   2        0.74        8.32      5.51 o 
  -6  12   2      293.57      287.92     11.69 o 
  -4  12   2        2.99       -1.40      4.41 o 
  -2  12   2      138.46      122.87      7.71 o 
   0  12   2     1439.70     1434.15     24.36 o 
   2  12   2       78.82       78.42      6.19 o 
   4  12   2     1580.55     1612.30     23.21 o 
   6  12   2     1250.38     1249.87     20.20 o 
   8  12   2      331.76      299.58     10.20 o 
  10  12   2      125.48      117.85      9.21 o 
  12  12   2       13.60       21.89      7.07 o 
  14  12   2       13.65       13.25      7.47 o 
  16  12   2      281.29      290.58     18.13 o 
 -15  13   2      377.11      419.65     34.53 o 
 -13  13   2      199.08      190.17     19.19 o 
 -11  13   2      559.50      571.16     25.28 o 
  -9  13   2     1630.05     1650.23     29.83 o 
  -7  13   2      907.00      873.91     20.35 o 
  -5  13   2      605.28      646.41     17.26 o 
  -3  13   2     1086.46     1098.28     22.41 o 
  -1  13   2      267.66      260.64     15.56 o 
   1  13   2       55.63       72.50      7.58 o 
   3  13   2     2344.62     2488.47     42.79 o 
   5  13   2      318.50      337.68     15.46 o 
   7  13   2     2522.04     2582.22     35.20 o 
   9  13   2     1813.59     1929.17     31.08 o 
  11  13   2      263.67      241.32     11.53 o 
  13  13   2      641.77      704.93     25.53 o 
  15  13   2       49.97       60.52     15.69 o 
 -12  14   2       77.84       51.37     12.12 o 
 -10  14   2      330.98      339.56     19.33 o 
  -8  14   2      647.94      634.51     20.04 o 
  -6  14   2      227.44      188.59     12.12 o 
  -4  14   2      226.64      212.96     11.45 o 
  -2  14   2       69.60       62.79      7.87 o 
   0  14   2        3.25        5.54      5.91 o 
   2  14   2      145.01      167.77     10.15 o 
   4  14   2      418.47      434.39     19.06 o 
   6  14   2      170.58      146.85     10.39 o 
   8  14   2      744.15      822.92     20.55 o 
  10  14   2      180.78      149.30      9.05 o 
  12  14   2       26.84       19.34      6.04 o 
  -9  15   2      226.22      241.51     21.74 o 
  -7  15   2       41.77       28.41     12.69 o 
  -5  15   2      134.73      151.59     14.54 o 
  -3  15   2      614.12      590.81     19.47 o 
  -1  15   2      674.12      660.23     23.03 o 
   1  15   2      352.96      373.65     19.34 o 
   3  15   2      349.41      334.54     16.31 o 
   5  15   2        8.96        1.04      7.20 o 
   7  15   2      357.66      334.05     15.68 o 
   9  15   2      425.58      443.28     41.28 o 
  -6  16   2      138.80      193.96     25.08 o 
  -4  16   2      184.10      235.88     37.12 o 
  -2  16   2      218.60      151.92     32.17 o 
   0  16   2       58.09      106.99     20.68 o 
   2  16   2      649.87      727.26     52.50 o 
   4  16   2      292.67      402.95     42.45 o 
   6  16   2       19.02        9.02     20.40 o 
 -25   1   3      218.56      228.53     16.49 o 
 -23   1   3        9.20        3.05      5.01 o 
 -21   1   3      478.39      510.73     13.28 o 
 -19   1   3      137.06      144.83      7.61 o 
 -17   1   3      617.14      614.82     11.16 o 
 -15   1   3     5473.05     5265.40     45.83 o 
 -13   1   3     5082.73     5252.19     44.81 o 
 -11   1   3      699.97      674.86      9.37 o 
  -9   1   3     7521.11     7319.51     60.27 o 
  -7   1   3      939.03     1225.75     13.44 o 
  -5   1   3      560.98      541.73      7.18 o 
  -3   1   3     2200.29     2025.93     17.94 o 
  -1   1   3      756.89      748.47      8.38 o 
   1   1   3    14963.27    14724.23    116.83 o 
   3   1   3    80107.71    74307.54    682.11 o 
   5   1   3    12439.19    13478.05    100.92 o 
   7   1   3    12887.17    12938.73    101.38 o 
   9   1   3     1064.79     1002.99     15.89 o 
  11   1   3       30.63       29.30      2.81 o 
  13   1   3     2912.35     2709.58     29.34 o 
  15   1   3     2458.44     2406.53     29.06 o 
  17   1   3      283.94      283.99     10.20 o 
  19   1   3     2187.97     2244.08     32.19 o 
  21   1   3       11.60        8.60      5.62 o 
  23   1   3        7.69        1.47      6.39 o 
  25   1   3      141.50      116.90     12.71 o 
 -24   2   3       13.61       19.50      7.56 o 
 -22   2   3       62.99       59.14      7.99 o 
 -20   2   3      281.06      288.49      9.72 o 
 -18   2   3      188.47      190.00      8.07 o 
 -16   2   3      186.83      152.46      6.69 o 
 -14   2   3     2186.94     2158.69     22.86 o 
 -12   2   3        0.27        1.49      2.30 o 
 -10   2   3     3287.32     3107.37     25.97 o 
  -8   2   3     2961.31     3265.24     26.97 o 
  -6   2   3     5005.34     5052.96     40.55 o 
  -4   2   3      298.37      293.30      4.78 o 
  -2   2   3      216.18      235.06      4.86 o 
   0   2   3      474.37      543.77     12.36 o 
   2   2   3    19782.98    19077.86    136.95 o 
   4   2   3      459.26      495.71      5.65 o 
   6   2   3      144.80      136.29      3.50 o 
   8   2   3     3455.10     3481.01     29.41 o 
  10   2   3     4856.54     4788.59     41.46 o 
  12   2   3      143.19      151.48      5.34 o 
  14   2   3     5804.91     5849.08     55.35 o 
  16   2   3      134.17      134.95      6.19 o 
  18   2   3      506.81      507.71     11.22 o 
  20   2   3      228.97      251.86     14.26 o 
  22   2   3      803.16      818.30     20.99 o 
  24   2   3       30.82       26.74      8.25 o 
 -25   3   3        4.15        3.52      8.35 o 
 -23   3   3      270.15      274.05     19.64 o 
 -21   3   3      108.67       96.70      9.35 o 
 -19   3   3     1096.43     1050.43     17.97 o 
 -17   3   3     3121.20     2944.52     34.53 o 
 -15   3   3      117.03      127.94      7.11 o 
 -13   3   3     2256.44     2212.47     27.17 o 
 -11   3   3     1236.63     1172.43     14.31 o 
  -9   3   3        9.47       16.04      3.62 o 
  -7   3   3     4350.90     4236.87     35.19 o 
  -5   3   3    22352.10    23036.47    161.62 o 
  -3   3   3      114.71       80.26      2.87 o 
  -1   3   3    14952.98    14985.95    118.60 o 
   1   3   3       71.59       75.70      2.46 o 
   3   3   3      324.57      365.44      5.55 o 
   5   3   3     9237.21     8957.20     61.20 o 
   7   3   3     9889.92    10306.44     75.32 o 
   9   3   3     6062.59     5877.29     47.65 o 
  11   3   3    11270.04    11114.81     85.04 o 
  13   3   3      464.91      485.15      9.54 o 
  15   3   3      237.18      239.68      7.78 o 
  17   3   3      310.48      310.29      9.18 o 
  19   3   3        3.60        3.21      4.18 o 
  21   3   3      606.99      610.54     18.36 o 
  23   3   3     1029.75     1022.19     24.15 o 
 -24   4   3       32.96       33.28      8.85 o 
 -22   4   3       30.88       34.60      7.54 o 
 -20   4   3       44.58       49.04      6.60 o 
 -18   4   3      966.23      956.34     19.49 o 
 -16   4   3     1672.57     1691.29     26.24 o 
 -14   4   3      123.96      127.50      7.67 o 
 -12   4   3      460.98      461.70      8.88 o 
 -10   4   3       34.94       31.69      3.03 o 
  -8   4   3      109.64       79.54      3.62 o 
  -6   4   3     1912.77     1855.33     20.55 o 
  -4   4   3     5578.43     6082.47     50.10 o 
  -2   4   3     8917.37     9273.31     74.73 o 
   0   4   3     5735.58     5694.88     47.81 o 
   2   4   3       66.97       58.96      2.44 o 
   4   4   3      862.02      805.61      7.82 o 
   6   4   3     2123.66     2098.61     17.04 o 
   8   4   3     4845.90     5077.68     33.87 o 
  10   4   3     5073.17     5275.72     39.78 o 
  12   4   3     1657.46     1668.00     18.68 o 
  14   4   3      262.36      272.68      7.70 o 
  16   4   3      451.13      469.98     11.06 o 
  18   4   3      109.04      121.87      7.07 o 
  20   4   3      373.63      370.13     11.78 o 
  22   4   3       17.97       17.26      5.78 o 
  24   4   3       44.97       52.45      7.13 o 
 -23   5   3      658.43      691.17     17.94 o 
 -21   5   3      188.39      156.61      9.62 o 
 -19   5   3      534.92      523.07     14.99 o 
 -17   5   3      860.62      826.83     19.26 o 
 -15   5   3      219.04      227.51     11.09 o 
 -13   5   3       12.21       10.01      3.89 o 
 -11   5   3      682.53      693.20     10.35 o 
  -9   5   3     1988.18     2050.07     24.22 o 
  -7   5   3     2767.34     2556.89     25.79 o 
  -5   5   3     1746.34     1789.29     23.90 o 
  -3   5   3       28.80       32.69      3.25 o 
  -1   5   3    17419.19    18096.78    163.86 o 
   1   5   3     1008.23     1069.02     12.69 o 
   3   5   3      846.66      940.06      9.66 o 
   5   5   3     4921.49     4901.68     36.88 o 
   7   5   3     2843.07     2949.22     24.35 o 
   9   5   3     7819.15     7999.14     63.12 o 
  11   5   3     7233.53     7189.72     52.99 o 
  13   5   3        7.04        5.25      2.95 o 
  15   5   3      157.81      161.89      7.05 o 
  17   5   3      519.04      489.08     12.41 o 
  19   5   3      196.07      211.32      9.47 o 
  21   5   3        2.19       -1.32      5.25 o 
  23   5   3      220.03      244.80     14.27 o 
 -22   6   3      196.66      184.46     10.59 o 
 -20   6   3       30.20       33.74      7.05 o 
 -18   6   3     1274.12     1276.34     25.49 o 
 -16   6   3      140.70      154.58      8.82 o 
 -14   6   3      882.08      880.54     19.62 o 
 -12   6   3     5074.62     4992.36     55.42 o 
 -10   6   3      937.24      982.40     14.42 o 
  -8   6   3       75.43       90.41      5.63 o 
  -6   6   3     9345.45     9107.86     77.68 o 
  -4   6   3       16.91       37.22      3.60 o 
  -2   6   3       38.68       93.67      6.53 o 
   0   6   3     4944.58     4776.14     44.82 o 
   2   6   3       47.42       45.20      2.87 o 
   4   6   3    14440.33    14381.86    136.28 o 
   6   6   3    10627.16    10812.09     76.37 o 
   8   6   3      568.28      545.96      8.72 o 
  10   6   3     2389.21     2269.33     23.66 o 
  12   6   3      967.22      971.29     13.07 o 
  14   6   3       56.66       66.39      4.92 o 
  16   6   3      512.66      502.13     12.42 o 
  18   6   3      237.36      266.70     10.32 o 
  20   6   3      172.36      175.63      9.54 o 
  22   6   3     2088.13     2130.60     39.35 o 
 -23   7   3       22.57       28.21     10.63 o 
 -21   7   3      309.70      295.13     13.03 o 
 -19   7   3       94.09      109.58     14.25 o 
 -17   7   3       73.20       57.74      7.10 o 
 -15   7   3      729.27      740.03     37.76 o 
 -13   7   3      868.78      832.62     15.03 o 
 -11   7   3      604.42      623.20     11.11 o 
  -9   7   3     3115.65     3119.39     32.69 o 
  -7   7   3       10.37        9.69      2.76 o 
  -5   7   3       88.49       77.77      4.11 o 
  -3   7   3     1566.93     1351.43     16.88 o 
  -1   7   3      122.37      138.60      5.07 o 
   1   7   3     1161.17     1073.07     13.63 o 
   3   7   3     4441.81     4609.31     37.34 o 
   5   7   3       10.45        8.76      2.41 o 
   7   7   3     1641.37     1539.40     16.30 o 
   9   7   3      727.41      668.71     10.46 o 
  11   7   3      101.80      108.26      5.18 o 
  13   7   3     1030.25     1015.61     14.47 o 
  15   7   3      212.29      218.71      7.37 o 
  17   7   3      157.03      168.03      9.01 o 
  19   7   3      683.58      735.22     17.71 o 
  21   7   3      214.08      202.53     14.29 o 
 -22   8   3      190.27      173.94     16.13 o 
 -20   8   3      441.45      473.92     18.44 o 
 -18   8   3      348.02      322.61     12.87 o 
 -16   8   3      202.38      206.19     11.12 o 
 -14   8   3     1504.36     1469.10     27.17 o 
 -12   8   3      295.42      309.19      8.62 o 
 -10   8   3     1427.24     1516.13     21.06 o 
  -8   8   3      724.05      838.49     13.24 o 
  -6   8   3      589.82      600.06     12.24 o 
  -4   8   3      815.39      742.18     11.57 o 
  -2   8   3     2169.64     1971.88     22.57 o 
   0   8   3     4719.98     4591.49     45.50 o 
   2   8   3     5696.36     5711.70     54.79 o 
   4   8   3     7474.49     7496.91     69.45 o 
   6   8   3     1680.94     1755.43     18.67 o 
   8   8   3     5797.12     5847.96     48.55 o 
  10   8   3     2920.03     2886.90     29.16 o 
  12   8   3     1151.37     1130.59     17.98 o 
  14   8   3      634.86      655.87     12.13 o 
  16   8   3        5.72        0.02      3.78 o 
  18   8   3      130.00      122.58      6.99 o 
  20   8   3      173.13      200.04     10.42 o 
  22   8   3      189.56      165.02     21.89 o 
 -21   9   3       16.75       16.57     10.51 o 
 -19   9   3       46.32       67.34     12.07 o 
 -17   9   3       29.22       13.36      7.41 o 
 -15   9   3      465.35      469.00     29.69 o 
 -13   9   3       95.02       96.44      6.46 o 
 -11   9   3        8.28       14.30      4.23 o 
  -9   9   3        0.62       16.56      3.66 o 
  -7   9   3       45.79       36.40      4.84 o 
  -5   9   3      304.38      289.08      9.04 o 
  -3   9   3      489.68      522.89     11.57 o 
  -1   9   3      261.46      256.13      9.89 o 
   1   9   3     3053.05     2914.62     32.00 o 
   3   9   3     1266.58     1221.01     17.10 o 
   5   9   3       13.05       23.13      4.29 o 
   7   9   3      304.33      271.06      7.80 o 
   9   9   3      117.02      103.63      5.37 o 
  11   9   3       65.70       62.01      6.56 o 
  13   9   3      117.64      127.13      7.91 o 
  15   9   3      106.46      100.48      6.17 o 
  17   9   3        0.41       -1.73      4.18 o 
  19   9   3      163.89      150.13      8.50 o 
  21   9   3       11.02        7.57      7.80 o 
 -20  10   3      547.45      565.17     29.37 o 
 -18  10   3       22.59       14.67     13.41 o 
 -16  10   3      328.32      321.17     15.20 o 
 -14  10   3     1286.83     1265.40     23.05 o 
 -12  10   3      294.87      287.98     14.64 o 
 -10  10   3     2712.43     2720.18     34.37 o 
  -8  10   3     1231.33     1251.34     23.48 o 
  -6  10   3       57.13       51.77      5.97 o 
  -4  10   3     2063.89     2112.66     30.32 o 
  -2  10   3     1686.86     1620.21     35.31 o 
   0  10   3      560.48      566.64     14.20 o 
   2  10   3     6883.01     6741.46     64.86 o 
   4  10   3     3367.04     3294.36     35.84 o 
   6  10   3     1333.33     1269.63     20.48 o 
   8  10   3     3875.71     3855.91     43.31 o 
  10  10   3      588.30      607.08     13.28 o 
  12  10   3      990.15     1015.82     20.78 o 
  14  10   3     1369.50     1427.55     25.55 o 
  16  10   3        4.10        1.38      4.49 o 
  18  10   3      219.37      217.47      9.53 o 
 -17  11   3      113.38      103.23     12.68 o 
 -15  11   3       73.91       70.29      6.68 o 
 -13  11   3        4.81        0.16      5.13 o 
 -11  11   3       81.61       66.74      5.92 o 
  -9  11   3     1086.96     1153.42     33.63 o 
  -7  11   3       93.26      100.96      8.36 o 
  -5  11   3       70.82       71.39      7.29 o 
  -3  11   3       24.88       18.05      5.36 o 
  -1  11   3      173.41      167.62     12.54 o 
   1  11   3       33.68       35.21      6.03 o 
   3  11   3       89.91       98.65      6.08 o 
   5  11   3     1370.71     1382.25     20.74 o 
   7  11   3      182.03      171.86     11.04 o 
   9  11   3      964.68      926.15     19.49 o 
  11  11   3      139.21      154.39     14.58 o 
  13  11   3      461.45      476.49     25.86 o 
  15  11   3       13.68       18.56      6.78 o 
  17  11   3      102.91      117.15      8.04 o 
 -16  12   3      578.83      570.18     52.54 o 
 -14  12   3      175.33      213.15     19.41 o 
 -12  12   3      924.48      954.43     24.70 o 
 -10  12   3      340.68      303.46     14.59 o 
  -8  12   3      771.54      730.08     23.05 o 
  -6  12   3      924.17      905.84     22.51 o 
  -4  12   3      333.02      335.99     13.80 o 
  -2  12   3      654.43      654.65     18.29 o 
   0  12   3     2195.52     2155.31     36.30 o 
   2  12   3     1635.86     1556.38     28.89 o 
   4  12   3      199.86      209.13      8.64 o 
   6  12   3     2047.78     2040.16     29.61 o 
   8  12   3      675.49      671.92     25.80 o 
  10  12   3      598.35      627.71     19.93 o 
  12  12   3      624.99      674.36     24.54 o 
  14  12   3      388.09      353.61     22.43 o 
  16  12   3      885.53      882.59     82.24 o 
 -15  13   3       60.23       71.57     28.17 o 
 -13  13   3       83.76       55.21     14.48 o 
 -11  13   3      233.39      203.65     13.52 o 
  -9  13   3      490.39      519.37     18.55 o 
  -7  13   3      258.72      226.29     13.13 o 
  -5  13   3        8.74        2.82      6.57 o 
  -3  13   3        2.75        5.02      6.29 o 
  -1  13   3      144.55      122.77     10.03 o 
   1  13   3      892.36      846.25     21.14 o 
   3  13   3     2444.03     2303.58     44.48 o 
   5  13   3      558.30      544.67     13.39 o 
   7  13   3      340.82      362.67     12.12 o 
   9  13   3        3.35       -1.09      4.66 o 
  11  13   3       12.41        7.39     10.12 o 
  13  13   3      124.21      118.89     15.54 o 
 -12  14   3      214.08      218.51     26.16 o 
 -10  14   3       74.30       95.81     13.47 o 
  -8  14   3       90.52      108.71     13.22 o 
  -6  14   3      680.94      707.50     21.18 o 
  -4  14   3      607.98      546.60     18.81 o 
  -2  14   3     1505.96     1634.46     60.35 o 
   0  14   3      701.72      732.42     20.69 o 
   2  14   3      110.91      103.51      9.79 o 
   4  14   3      405.00      387.15     15.14 o 
   6  14   3     1667.36     1689.86     32.00 o 
   8  14   3      302.34      338.56     13.14 o 
  10  14   3     1401.15     1459.89     42.76 o 
  12  14   3      427.09      479.30     30.05 o 
  -9  15   3       28.60       40.11     17.73 o 
  -7  15   3      205.54      212.78     33.86 o 
  -5  15   3      359.50      308.30     22.97 o 
  -3  15   3       69.86       67.54     13.92 o 
  -1  15   3      374.67      405.15     25.93 o 
   1  15   3      183.21      164.36     15.62 o 
   3  15   3      105.26       89.44     12.26 o 
   5  15   3      480.71      551.50     40.93 o 
   7  15   3      278.24      281.87     35.00 o 
   9  15   3       24.04        0.55     19.15 o 
  -2  16   3        6.99        5.26     22.21 o 
   0  16   3        2.74        1.17     14.47 o 
   2  16   3      462.79      474.04     44.96 o 
 -24   0   4      154.99      188.29     17.81 o 
 -22   0   4      758.99      750.51     29.28 o 
 -20   0   4       42.68       36.02     10.51 o 
 -18   0   4     1164.07     1143.47     43.39 o 
 -16   0   4        6.01       15.18      6.64 o 
 -14   0   4      106.92      109.31      9.68 o 
 -12   0   4     8151.40     8024.08     91.63 o 
 -10   0   4      770.75      822.94     14.35 o 
  -8   0   4      472.77      439.29      8.38 o 
  -6   0   4     1293.68     1158.70     14.67 o 
  -4   0   4      437.90      454.04      8.70 o 
  -2   0   4    20205.31    20691.94    180.94 o 
   0   0   4    25463.61    24876.98    216.30 o 
   2   0   4     5029.00     5568.77     68.14 o 
   4   0   4    22588.33    21616.68    254.28 o 
   6   0   4    27245.77    28359.49    332.27 o 
   8   0   4      789.91      787.26     13.20 o 
  10   0   4     5397.38     5228.12     72.18 o 
  12   0   4     2254.79     2248.27     47.38 o 
  14   0   4        7.73       49.44     32.65 o 
  16   0   4     1275.90     1254.92     31.91 o 
  18   0   4       48.56       44.65      9.98 o 
  20   0   4      122.90      130.18     13.83 o 
  22   0   4     1741.28     1707.52     48.90 o 
  24   0   4       93.83       82.80     18.87 o 
 -23   1   4      113.42      153.93     13.78 o 
 -21   1   4       25.61       21.99      7.07 o 
 -19   1   4       18.59       14.87      5.77 o 
 -17   1   4      585.86      498.51     13.34 o 
 -15   1   4      399.42      397.13     10.03 o 
 -13   1   4      503.96      506.13     10.33 o 
 -11   1   4      264.48      227.32      5.55 o 
  -9   1   4      774.61      787.17      9.53 o 
  -7   1   4     1115.31     1233.88     11.15 o 
  -5   1   4      544.91      661.15      7.92 o 
  -3   1   4       87.32       79.78      2.61 o 
  -1   1   4     6036.50     5967.63     43.49 o 
   1   1   4     5409.01     5883.44     45.73 o 
   3   1   4      322.72      403.16      5.52 o 
   5   1   4     2562.35     3067.05     27.56 o 
   7   1   4     7191.56     7370.76     63.45 o 
   9   1   4       69.95       70.61      4.07 o 
  11   1   4     2808.54     2796.45     29.59 o 
  13   1   4      148.50      146.17      6.39 o 
  15   1   4      911.14      955.52     17.53 o 
  17   1   4      792.49      791.99     16.85 o 
  19   1   4      169.20      180.73      9.85 o 
  21   1   4       24.70       30.17      7.37 o 
  23   1   4       16.96       20.20     11.85 o 
 -24   2   4       45.55       49.41     12.78 o 
 -22   2   4      338.65      314.63     12.58 o 
 -20   2   4      467.66      446.11     12.65 o 
 -18   2   4      581.74      578.17     13.38 o 
 -16   2   4      311.61      289.89      9.38 o 
 -14   2   4      385.74      363.63      9.46 o 
 -12   2   4      933.69      918.12     14.45 o 
 -10   2   4     1214.52     1211.68     13.96 o 
  -8   2   4     2461.08     2485.39     22.85 o 
  -6   2   4     7112.92     7591.60     56.44 o 
  -4   2   4     7627.49     7525.62     55.43 o 
  -2   2   4     8772.39     8972.81     65.72 o 
   0   2   4     4005.98     3895.11     30.78 o 
   2   2   4    14984.14    15514.38    111.87 o 
   4   2   4     2077.13     1920.97     17.15 o 
   6   2   4     1411.85     1370.35     14.74 o 
   8   2   4     1505.60     1360.91     16.72 o 
  10   2   4     2174.77     2330.82     42.37 o 
  12   2   4      376.48      360.50      7.97 o 
  14   2   4      449.46      447.82      9.76 o 
  16   2   4      727.96      752.95     13.50 o 
  18   2   4      629.47      599.60     15.11 o 
  20   2   4     1059.75     1104.53     22.46 o 
  22   2   4      517.14      510.24     16.06 o 
  24   2   4      188.68      185.79     14.62 o 
 -23   3   4      226.74      214.44     19.75 o 
 -21   3   4      217.76      192.41      8.61 o 
 -19   3   4      145.51      135.41      7.58 o 
 -17   3   4      563.74      579.71     13.08 o 
 -15   3   4     1113.78     1101.69     17.12 o 
 -13   3   4       17.06       16.47      3.89 o 
 -11   3   4       81.37       84.15      4.52 o 
  -9   3   4      332.44      347.70      6.87 o 
  -7   3   4     4362.88     4416.39     39.63 o 
  -5   3   4      231.89      198.23      4.57 o 
  -3   3   4      280.49      269.17      5.26 o 
  -1   3   4     8571.97     8479.61     66.83 o 
   1   3   4     1091.28     1225.66     12.55 o 
   3   3   4        5.62        6.22      1.98 o 
   5   3   4     2820.43     2903.68     23.19 o 
   7   3   4      691.99      776.75      9.88 o 
   9   3   4      730.76      713.01     10.47 o 
  11   3   4     4734.90     4723.32     43.93 o 
  13   3   4      262.85      263.36      7.91 o 
  15   3   4      287.17      301.79      8.82 o 
  17   3   4       30.56       22.55      4.53 o 
  19   3   4       90.00       95.80      8.30 o 
  21   3   4      140.66      151.40     11.59 o 
  23   3   4       72.14       73.96     11.01 o 
 -22   4   4       33.12       22.77      7.16 o 
 -20   4   4      515.26      478.62     16.47 o 
 -18   4   4        1.77       -4.06      4.06 o 
 -16   4   4     1136.00     1207.64     19.11 o 
 -14   4   4      950.62      926.31     16.10 o 
 -12   4   4      750.06      671.98     11.12 o 
 -10   4   4     1998.76     1950.91     21.04 o 
  -8   4   4     1034.69      993.98     20.26 o 
  -6   4   4      582.46      625.73      9.51 o 
  -4   4   4    11070.22    10684.78     89.05 o 
  -2   4   4    10621.73    11301.05     88.92 o 
   0   4   4     1097.31     1034.43     12.72 o 
   2   4   4    12291.85    12101.12     91.73 o 
   4   4   4      177.69      160.41      3.84 o 
   6   4   4      997.91      959.78     14.31 o 
   8   4   4     9381.95     9026.64     95.93 o 
  10   4   4        8.44       14.39      2.84 o 
  12   4   4      726.70      712.78     12.53 o 
  14   4   4     2108.65     2153.34     26.48 o 
  16   4   4       13.11       11.88      4.15 o 
  18   4   4      725.56      687.07     14.41 o 
  20   4   4      500.07      506.87     13.65 o 
  22   4   4       27.75        9.67      5.94 o 
 -23   5   4       23.25       21.72      8.19 o 
 -21   5   4      756.25      742.29     20.93 o 
 -19   5   4       56.01       50.19      7.90 o 
 -17   5   4       52.09       62.38      8.56 o 
 -15   5   4      989.03      974.09     18.51 o 
 -13   5   4      156.71      161.18      7.66 o 
 -11   5   4        9.93        9.57      4.20 o 
  -9   5   4     1810.90     1718.14     20.58 o 
  -7   5   4      339.53      402.98      8.29 o 
  -5   5   4     1594.66     1556.42     21.77 o 
  -3   5   4     7784.82     7637.69     75.55 o 
  -1   5   4     1617.73     1681.09     21.52 o 
   1   5   4     3672.93     3533.19     35.56 o 
   3   5   4     6477.99     6433.48     48.61 o 
   5   5   4      217.26      191.89      4.58 o 
   7   5   4     4749.02     4591.00     58.58 o 
   9   5   4     1109.58     1127.25     15.75 o 
  11   5   4      376.87      403.28      7.49 o 
  13   5   4      705.85      670.29     14.51 o 
  15   5   4      148.98      147.22      7.44 o 
  17   5   4       25.57       18.32      5.18 o 
  19   5   4     1056.03     1089.54     20.25 o 
  21   5   4       85.92       88.49      8.78 o 
  23   5   4       25.74       21.68      7.98 o 
 -22   6   4       16.61       15.47      8.63 o 
 -20   6   4        1.86        2.01      6.64 o 
 -18   6   4       63.74       48.41      8.52 o 
 -16   6   4      468.43      426.59     14.87 o 
 -14   6   4      520.21      529.74     17.28 o 
 -12   6   4       51.47       56.01      4.65 o 
 -10   6   4      154.54      161.87      6.06 o 
  -8   6   4       41.50       41.80      4.11 o 
  -6   6   4     1721.80     1645.46     20.79 o 
  -4   6   4      338.05      365.00      9.74 o 
  -2   6   4     2223.04     2331.96     26.60 o 
   0   6   4     5555.53     5554.85     53.55 o 
   2   6   4     2202.44     2227.91     26.39 o 
   4   6   4     1899.51     1717.45     19.35 o 
   6   6   4     1056.70     1018.16     11.94 o 
   8   6   4      178.40      168.21      5.25 o 
  10   6   4      134.67      135.50      4.87 o 
  12   6   4      570.98      563.59     10.62 o 
  14   6   4      108.65      121.77      6.85 o 
  16   6   4      638.55      644.08     18.19 o 
  18   6   4      739.90      749.18     16.71 o 
  20   6   4        8.73       10.84      6.21 o 
  22   6   4        2.01       18.90      7.81 o 
 -21   7   4      133.83      171.48     13.99 o 
 -19   7   4        2.37        1.36      6.85 o 
 -17   7   4      189.25      191.60     12.88 o 
 -15   7   4     1404.39     1436.06     30.97 o 
 -13   7   4      796.87      748.18     16.78 o 
 -11   7   4     1520.67     1520.09     21.93 o 
  -9   7   4      852.45      857.56     13.78 o 
  -7   7   4       15.72       21.09      3.37 o 
  -5   7   4     2463.19     2431.05     30.88 o 
  -3   7   4     4800.94     4843.59     53.06 o 
  -1   7   4     2304.48     2221.00     28.43 o 
   1   7   4     4894.60     4648.09     49.53 o 
   3   7   4     9798.25     9711.68     92.82 o 
   5   7   4      194.72      189.53      8.13 o 
   7   7   4     4376.33     4294.36     38.48 o 
   9   7   4       14.31       16.02      3.55 o 
  11   7   4        7.59        8.05      3.42 o 
  13   7   4      796.41      798.91     14.04 o 
  15   7   4      494.01      508.25     12.35 o 
  17   7   4      239.61      257.49     13.63 o 
  19   7   4      842.80      929.49     20.71 o 
  21   7   4      356.58      387.99     16.53 o 
 -20   8   4       23.64       16.85     16.38 o 
 -18   8   4      513.57      561.51     23.16 o 
 -16   8   4       34.47       36.21      8.04 o 
 -14   8   4       21.41       16.40      8.01 o 
 -12   8   4      817.11      784.33     14.99 o 
 -10   8   4       59.27       56.14      5.37 o 
  -8   8   4      303.28      313.54      8.28 o 
  -6   8   4     2500.15     2401.12     29.26 o 
  -4   8   4       42.75       39.93      4.53 o 
  -2   8   4      106.86      107.47      5.90 o 
   0   8   4      785.82      715.60     13.73 o 
   2   8   4      291.93      289.20      8.77 o 
   4   8   4     2852.82     2694.78     29.85 o 
   6   8   4      754.11      746.68     12.67 o 
   8   8   4      252.02      258.77     10.40 o 
  10   8   4      253.38      259.90      8.20 o 
  12   8   4      221.16      227.00      9.73 o 
  14   8   4       52.84       64.35      5.36 o 
  16   8   4      717.31      728.85     20.11 o 
  18   8   4       75.13       88.51      8.25 o 
  20   8   4       17.79       12.09      8.42 o 
 -19   9   4       61.42       56.23     12.34 o 
 -17   9   4      270.38      246.37     14.38 o 
 -15   9   4        5.59        5.35      8.34 o 
 -13   9   4      509.33      532.25     12.93 o 
 -11   9   4     1075.41     1080.84     19.03 o 
  -9   9   4      235.79      222.54      8.68 o 
  -7   9   4     2373.57     2390.78     33.81 o 
  -5   9   4     2068.47     2032.13     26.03 o 
  -3   9   4       32.36       38.62      4.72 o 
  -1   9   4     4228.75     4207.89     47.30 o 
   1   9   4      774.45      776.35     22.11 o 
   3   9   4     5175.38     5114.40     55.21 o 
   5   9   4    12802.57    12602.97    115.24 o 
   7   9   4     3901.07     3831.39     65.06 o 
   9   9   4       57.35       54.24      5.70 o 
  11   9   4      785.10      800.62     17.59 o 
  13   9   4       60.21       52.61      6.42 o 
  15   9   4      187.32      191.20      8.90 o 
  17   9   4      850.12      934.40     18.35 o 
  19   9   4       64.41       60.38     11.04 o 
 -18  10   4        3.09       10.92      9.49 o 
 -16  10   4       68.36       78.39      9.79 o 
 -14  10   4      111.44      129.77     15.74 o 
 -12  10   4        0.53       -3.59      3.59 o 
 -10  10   4       25.78       24.08      7.08 o 
  -8  10   4       16.35       14.16      5.65 o 
  -6  10   4     1030.91      930.51     20.20 o 
  -4  10   4      138.66      150.92      8.60 o 
  -2  10   4       33.15       31.14      4.74 o 
   0  10   4       31.23       27.71      4.68 o 
   2  10   4       22.97       18.03      4.46 o 
   4  10   4      387.02      407.37     11.91 o 
   6  10   4       20.15       29.38      4.58 o 
   8  10   4       92.65       92.54      7.79 o 
  10  10   4      134.03      104.38      8.00 o 
  12  10   4        0.98        4.78      5.48 o 
  14  10   4      159.50      158.93     11.98 o 
  16  10   4      373.31      387.78     13.77 o 
  18  10   4      188.25      215.92     13.32 o 
 -17  11   4      458.48      488.67     24.57 o 
 -15  11   4       79.22       61.32      9.81 o 
 -13  11   4      388.44      435.80     13.83 o 
 -11  11   4       21.00       17.75      7.34 o 
  -9  11   4      311.88      273.13     32.43 o 
  -7  11   4     1583.63     1520.95     30.53 o 
  -5  11   4     2231.19     2083.23     36.59 o 
  -3  11   4     1412.46     1375.94     30.95 o 
  -1  11   4     5038.96     5002.81     59.29 o 
   1  11   4     1794.35     1788.30     31.11 o 
   3  11   4      873.66      854.19     18.56 o 
   5  11   4      262.34      251.47     11.39 o 
   7  11   4       52.72       47.28      5.26 o 
   9  11   4      538.35      560.03     15.75 o 
  11  11   4      893.61      905.00     27.70 o 
  13  11   4      250.55      228.84     13.59 o 
  15  11   4     1038.11     1042.43     27.27 o 
  17  11   4      403.93      413.86     20.51 o 
 -14  12   4        8.95        6.82     12.06 o 
 -12  12   4      256.91      269.82     15.04 o 
 -10  12   4        9.78        3.28      6.87 o 
  -8  12   4        0.67       -2.53      6.64 o 
  -6  12   4      431.90      413.06     15.98 o 
  -4  12   4      382.16      404.32     15.48 o 
  -2  12   4      197.14      198.90     12.46 o 
   0  12   4      146.37      154.36     10.47 o 
   2  12   4       49.93       49.40      6.10 o 
   4  12   4     1515.57     1519.80     25.24 o 
   6  12   4     1168.35     1136.40     21.25 o 
   8  12   4        0.94       -3.10      4.39 o 
  10  12   4       50.74       49.93      8.14 o 
  12  12   4        7.74        2.56      9.03 o 
  14  12   4       37.72       27.50     10.55 o 
 -13  13   4       17.75        2.93     15.40 o 
 -11  13   4       27.19       31.17     11.15 o 
  -9  13   4      850.04      933.93     25.19 o 
  -7  13   4       41.54       31.44     10.75 o 
  -5  13   4     1044.01     1080.86     26.31 o 
  -3  13   4     2463.93     2540.14     43.57 o 
  -1  13   4      742.33      705.19     20.41 o 
   1  13   4     1069.95     1146.18     25.86 o 
   3  13   4      409.87      424.75     14.74 o 
   5  13   4       72.21       69.40     10.16 o 
   7  13   4      855.77      904.70     19.03 o 
   9  13   4     1707.37     1742.45     39.41 o 
  11  13   4      218.46      206.69     16.29 o 
  13  13   4      518.20      521.55     27.76 o 
 -10  14   4        1.55       -2.87     14.86 o 
  -8  14   4       69.14       48.90     23.06 o 
  -6  14   4      126.08       94.35     15.68 o 
  -4  14   4      465.08      499.91     21.66 o 
  -2  14   4      686.83      622.96     20.23 o 
   0  14   4      198.56      204.11     12.93 o 
   2  14   4      375.76      351.10     15.24 o 
   4  14   4      193.71      192.81     14.01 o 
   6  14   4       14.09        4.80      5.84 o 
   8  14   4       60.62       72.61      7.39 o 
  10  14   4      152.90      142.17     16.50 o 
  -5  15   4      243.30      249.70     27.03 o 
  -3  15   4      180.00      191.28     24.70 o 
  -1  15   4      196.16      228.43     25.58 o 
   1  15   4      904.53      899.93     43.04 o 
   3  15   4      286.79      298.58     21.03 o 
   5  15   4      260.10      317.29     27.59 o 
 -23   1   5       48.61       36.82     11.00 o 
 -21   1   5      197.17      232.97     27.70 o 
 -19   1   5       52.42       30.92     14.28 o 
 -17   1   5       14.02       15.30      8.62 o 
 -15   1   5      572.38      620.34     18.02 o 
 -13   1   5      718.83      747.58     14.43 o 
 -11   1   5      728.79      828.49     12.82 o 
  -9   1   5    10561.76    10693.83     81.77 o 
  -7   1   5     1092.32     1072.96     12.73 o 
  -5   1   5     8712.71     8662.38     59.67 o 
  -3   1   5     4326.78     4281.11     34.32 o 
  -1   1   5       18.72       27.40      4.17 o 
   1   1   5     3030.04     2975.91     31.53 o 
   3   1   5     3530.88     3421.09     33.50 o 
   5   1   5     5660.06     5900.34     58.94 o 
   7   1   5     7868.13     7653.70     74.78 o 
   9   1   5     1126.55     1208.17     17.24 o 
  11   1   5      119.73      113.72      7.28 o 
  13   1   5     2073.70     2099.84     28.25 o 
  15   1   5     1001.56     1057.89     23.99 o 
  17   1   5      238.69      218.51     10.72 o 
  19   1   5     2616.86     2719.49     45.32 o 
  21   1   5       38.01       37.48      8.68 o 
  23   1   5      361.86      383.29     23.89 o 
 -22   2   5      102.70       87.73     13.69 o 
 -20   2   5       18.09       16.18      7.64 o 
 -18   2   5       39.09       45.32      7.28 o 
 -16   2   5       52.56       52.80      6.78 o 
 -14   2   5      335.86      327.00     15.28 o 
 -12   2   5     1671.06     1647.29     21.67 o 
 -10   2   5     2371.70     2528.07     25.90 o 
  -8   2   5     1971.93     1975.83     20.29 o 
  -6   2   5      363.89      411.74      7.60 o 
  -4   2   5     7750.07     7743.96     61.27 o 
  -2   2   5      770.71      805.66      9.86 o 
   0   2   5      911.22      918.04     10.80 o 
   2   2   5     1835.54     1758.16     22.12 o 
   4   2   5      141.21      119.54      4.59 o 
   6   2   5        5.65        1.27      2.54 o 
   8   2   5     1965.32     1822.62     23.28 o 
  10   2   5      115.98       91.79      5.35 o 
  12   2   5      108.06      104.46      7.57 o 
  14   2   5      958.43     1026.48     21.18 o 
  16   2   5      227.16      210.15     11.64 o 
  18   2   5     1419.39     1407.28     29.32 o 
  20   2   5      152.75      153.59     12.04 o 
  22   2   5      108.00      114.85     13.39 o 
 -23   3   5      175.02      136.38     23.78 o 
 -21   3   5        6.73        1.21      6.35 o 
 -19   3   5       70.44       67.96      7.79 o 
 -17   3   5      878.35      908.64     29.68 o 
 -15   3   5        3.12        6.85      4.62 o 
 -13   3   5     1476.96     1505.27     24.53 o 
 -11   3   5     1693.50     1619.06     22.01 o 
  -9   3   5     1235.88     1237.29     15.79 o 
  -7   3   5     5271.47     5170.83     47.76 o 
  -5   3   5     3839.95     3863.96     36.88 o 
  -3   3   5     2515.52     2705.67     24.05 o 
  -1   3   5     9910.94     9590.91     70.91 o 
   1   3   5     1175.64     1251.75     15.48 o 
   3   3   5      310.80      278.47      6.73 o 
   5   3   5     1607.06     1546.23     18.10 o 
   7   3   5      301.38      314.21     10.90 o 
   9   3   5      582.08      597.92     11.85 o 
  11   3   5     3608.39     3571.07     40.40 o 
  13   3   5       39.90       46.10      5.42 o 
  15   3   5     2387.84     2501.72     40.62 o 
  17   3   5     1572.75     1619.72     25.89 o 
  19   3   5       53.27       45.86      8.55 o 
  21   3   5      286.55      308.82     20.10 o 
 -22   4   5      151.83      134.63     12.83 o 
 -20   4   5       21.73        4.60      5.85 o 
 -18   4   5      186.20      187.65      9.53 o 
 -16   4   5        4.78       -1.32      4.62 o 
 -14   4   5      714.29      729.79     17.31 o 
 -12   4   5       74.49       69.64      6.34 o 
 -10   4   5      187.85      187.52      7.32 o 
  -8   4   5      555.95      558.70     10.40 o 
  -6   4   5     2232.76     2151.79     22.63 o 
  -4   4   5      808.67      807.25     11.36 o 
  -2   4   5        5.38        6.68      2.73 o 
   0   4   5     3248.65     3397.76     32.37 o 
   2   4   5     2655.60     2838.69     30.83 o 
   4   4   5     2336.50     2328.04     24.72 o 
   6   4   5     2243.60     2212.71     27.23 o 
   8   4   5      111.02      110.54      5.14 o 
  10   4   5      313.02      315.49      8.64 o 
  12   4   5      145.29      155.72      7.80 o 
  14   4   5     1349.53     1362.51     21.43 o 
  16   4   5      264.65      269.59      9.96 o 
  18   4   5     1018.38     1032.78     20.44 o 
  20   4   5       56.16       48.02     10.13 o 
  22   4   5        1.62        2.20     10.40 o 
 -21   5   5       59.58       34.92      9.52 o 
 -19   5   5      259.99      263.10     13.48 o 
 -17   5   5      627.51      683.57     19.52 o 
 -15   5   5      136.70      133.32      8.58 o 
 -13   5   5      617.11      663.87     25.47 o 
 -11   5   5       62.28       76.39      6.24 o 
  -9   5   5      944.87      951.83     16.36 o 
  -7   5   5     2944.42     2943.30     41.84 o 
  -5   5   5     2134.42     2107.51     28.51 o 
  -3   5   5     4095.48     3981.84     41.55 o 
  -1   5   5    12083.58    11977.52    103.29 o 
   1   5   5     2106.76     2193.74     25.86 o 
   3   5   5      158.75      149.19      6.26 o 
   5   5   5      152.04      126.93      7.11 o 
   7   5   5      285.60      299.84      7.87 o 
   9   5   5      881.53      860.92     12.79 o 
  11   5   5     7356.50     7413.00     75.61 o 
  13   5   5     1165.47     1170.14     20.73 o 
  15   5   5     1064.46     1039.64     20.42 o 
  17   5   5      154.15      167.77      9.37 o 
  19   5   5        1.80       -1.89      5.37 o 
  21   5   5      212.46      201.56     14.34 o 
 -20   6   5       70.03       72.11      9.68 o 
 -18   6   5     1210.40     1306.61     37.51 o 
 -16   6   5       44.04       43.81      6.63 o 
 -14   6   5      235.85      267.88     10.71 o 
 -12   6   5     1677.61     1670.21     24.14 o 
 -10   6   5      221.53      187.89      7.49 o 
  -8   6   5      938.20      958.34     14.63 o 
  -6   6   5     4704.44     4668.14     47.45 o 
  -4   6   5     1763.46     1823.50     33.88 o 
  -2   6   5     8113.85     7873.09     80.53 o 
   0   6   5     2424.92     2303.92     28.46 o 
   2   6   5      895.30      878.48     15.16 o 
   4   6   5       66.58       61.03      4.94 o 
   6   6   5      827.15      842.78     14.71 o 
   8   6   5       18.15       12.19      3.62 o 
  10   6   5     5983.56     6091.56     56.00 o 
  12   6   5      131.40      140.26      7.33 o 
  14   6   5      183.94      182.80      9.04 o 
  16   6   5     1028.29     1085.25     25.97 o 
  18   6   5        3.90        6.23      5.85 o 
  20   6   5       13.23        5.62      7.11 o 
 -19   7   5        0.46       -3.18      8.31 o 
 -17   7   5       55.66       30.59      9.23 o 
 -15   7   5      183.48      174.24     21.53 o 
 -13   7   5       13.27       10.29      4.38 o 
 -11   7   5      984.09     1007.07     17.39 o 
  -9   7   5     3063.88     2953.56     38.03 o 
  -7   7   5      341.32      347.24     12.86 o 
  -5   7   5       50.38       43.35      5.23 o 
  -3   7   5      818.72      779.96     15.46 o 
  -1   7   5       34.14       22.90      4.30 o 
   1   7   5      645.14      610.29     16.02 o 
   3   7   5     1951.69     1830.58     24.81 o 
   5   7   5      523.44      533.91     11.77 o 
   7   7   5     1399.15     1321.83     18.78 o 
   9   7   5       68.81       62.37      5.10 o 
  11   7   5      112.81      113.31      6.47 o 
  13   7   5      361.58      362.75     10.17 o 
  15   7   5       45.55       51.08      6.80 o 
  17   7   5       89.07       91.26     10.39 o 
  19   7   5      418.31      426.26     17.00 o 
 -18   8   5       61.37       55.46     11.01 o 
 -16   8   5       41.22       36.91      8.66 o 
 -14   8   5      637.35      638.62     20.39 o 
 -12   8   5      793.80      870.91     17.77 o 
 -10   8   5     1191.43     1143.16     19.30 o 
  -8   8   5      851.39      906.06     17.58 o 
  -6   8   5      433.17      454.38     12.33 o 
  -4   8   5     1100.98     1058.35     18.94 o 
  -2   8   5     3792.61     3768.51     48.70 o 
   0   8   5      919.62      905.78     19.64 o 
   2   8   5     4392.97     4152.86     46.18 o 
   4   8   5     1200.70     1218.26     19.50 o 
   6   8   5      800.23      832.64     14.62 o 
   8   8   5      324.45      318.44      9.06 o 
  10   8   5      741.06      730.43     14.37 o 
  12   8   5      526.95      522.69     13.35 o 
  14   8   5     1489.59     1501.25     26.61 o 
  16   8   5      323.54      335.41     12.47 o 
  18   8   5      215.22      222.90     13.57 o 
 -17   9   5       86.53       76.73     10.61 o 
 -15   9   5       46.37       63.26     11.26 o 
 -13   9   5       31.11       36.28      7.04 o 
 -11   9   5      453.67      470.72     12.30 o 
  -9   9   5      298.64      333.13     14.46 o 
  -7   9   5       55.09       59.36      6.89 o 
  -5   9   5       52.07       64.42      8.28 o 
  -3   9   5       19.78       14.84      4.39 o 
  -1   9   5      407.98      420.68     11.70 o 
   1   9   5       42.31       43.96      5.42 o 
   3   9   5     1080.83     1049.99     23.49 o 
   5   9   5      283.42      269.40     10.62 o 
   7   9   5      998.58      982.66     16.43 o 
   9   9   5       57.27       53.88      5.22 o 
  11   9   5      189.47      206.49      8.29 o 
  13   9   5       86.23       72.94      6.68 o 
  15   9   5       94.90       95.24      7.65 o 
  17   9   5       77.44       69.99      9.59 o 
 -16  10   5       63.97       53.55     10.45 o 
 -14  10   5      142.35      139.97     10.75 o 
 -12  10   5       83.38       74.51      8.67 o 
 -10  10   5     2755.62     2744.37     65.76 o 
  -8  10   5     1706.44     1657.87     32.87 o 
  -6  10   5      863.34      840.25     22.90 o 
  -4  10   5     1219.54     1258.40     22.52 o 
  -2  10   5      778.66      729.33     16.64 o 
   0  10   5      504.83      520.75     14.14 o 
   2  10   5     3829.93     3812.16     66.06 o 
   4  10   5       63.74       58.38      6.30 o 
   6  10   5      901.44      875.64     17.35 o 
   8  10   5     1592.49     1591.49     22.70 o 
  10  10   5        6.76        4.85      4.36 o 
  12  10   5      551.65      575.26     15.64 o 
  14  10   5      950.91      980.37     19.68 o 
  16  10   5       94.52       93.24      8.61 o 
 -15  11   5       30.39        3.80     15.46 o 
 -13  11   5        8.32       12.79      7.67 o 
 -11  11   5       26.91       29.00      8.52 o 
  -9  11   5      456.39      448.74     17.49 o 
  -7  11   5       63.78       66.97      9.35 o 
  -5  11   5       31.88       26.93      7.41 o 
  -3  11   5      230.56      203.71      9.43 o 
  -1  11   5      200.14      190.52      9.61 o 
   1  11   5      639.16      609.06     16.96 o 
   3  11   5      849.49      890.57     20.50 o 
   5  11   5      317.81      319.18     15.90 o 
   7  11   5       52.27       43.07      6.46 o 
   9  11   5       44.08       33.90      6.00 o 
  11  11   5       29.29       30.81      5.29 o 
  13  11   5      111.20      111.77     10.34 o 
  15  11   5       46.95       58.42     11.53 o 
 -12  12   5      103.30       74.13     12.86 o 
 -10  12   5      376.11      379.81     20.11 o 
  -8  12   5      292.95      334.44     23.22 o 
  -6  12   5     2676.45     2579.15     45.03 o 
  -4  12   5     1638.60     1603.67     42.37 o 
  -2  12   5     1191.72     1175.89     21.36 o 
   0  12   5      609.02      619.54     15.89 o 
   2  12   5      151.91      161.13      9.99 o 
   4  12   5      113.73      128.60      9.99 o 
   6  12   5       85.66       83.05      7.82 o 
   8  12   5      130.87      149.47      9.01 o 
  10  12   5      640.39      661.33     16.47 o 
  12  12   5      746.39      791.79     27.48 o 
 -11  13   5       50.76       13.45     15.67 o 
  -9  13   5      176.17      174.88     19.35 o 
  -7  13   5       63.02       28.83     12.41 o 
  -5  13   5      199.49      210.05     13.48 o 
  -3  13   5       54.10       54.56      9.02 o 
  -1  13   5       32.64       36.99      8.16 o 
   1  13   5      212.23      224.95     11.07 o 
   3  13   5       22.97       23.04      6.64 o 
   5  13   5       58.59       56.43      7.41 o 
   7  13   5      907.43      878.28     19.79 o 
   9  13   5       96.88       80.23      7.96 o 
  -6  14   5      718.47      695.29     38.74 o 
  -4  14   5       27.40       24.00     13.50 o 
  -2  14   5      518.27      547.72     22.98 o 
   0  14   5      726.20      822.76     42.23 o 
   2  14   5      109.85      114.36     17.10 o 
   4  14   5      790.09      840.42     52.89 o 
   6  14   5      232.55      220.96     14.62 o 
 -20   0   6       61.67       79.80     19.54 o 
 -18   0   6      679.09      809.82     44.41 o 
 -16   0   6       64.18       56.32     11.34 o 
 -14   0   6      370.87      389.67     17.52 o 
 -12   0   6     2647.57     2579.49     50.27 o 
 -10   0   6     3981.44     3893.83     58.71 o 
  -8   0   6     2173.80     2292.29     42.81 o 
  -6   0   6     7391.81     7319.56     87.53 o 
  -4   0   6     3102.99     3143.42     39.04 o 
  -2   0   6      688.27      677.92     15.22 o 
   0   0   6      840.61      844.52     19.86 o 
   2   0   6       13.78       15.76      5.29 o 
   4   0   6     5658.59     5515.91     74.27 o 
   6   0   6     5205.23     5173.60     70.09 o 
   8   0   6     6586.48     6809.63    110.10 o 
  10   0   6     7852.18     7414.32    120.71 o 
  12   0   6      279.94      272.71     18.56 o 
  14   0   6      218.01      207.05     18.88 o 
  16   0   6     1637.03     1618.60     51.19 o 
  18   0   6      106.11      139.47     18.89 o 
  20   0   6        2.94       30.68     21.97 o 
 -21   1   6       14.57       31.18     11.41 o 
 -19   1   6       45.71       59.57     10.12 o 
 -17   1   6        1.26       -4.03      6.74 o 
 -15   1   6       37.44       43.86      7.19 o 
 -13   1   6      125.55      113.90      8.25 o 
 -11   1   6      305.62      299.25      9.50 o 
  -9   1   6        0.78       -1.91      3.40 o 
  -7   1   6     1127.28     1138.64     15.86 o 
  -5   1   6       11.85        6.35      2.88 o 
  -3   1   6      183.80      163.56      5.95 o 
  -1   1   6     1127.43     1091.38     14.02 o 
   1   1   6      806.07      786.91     16.85 o 
   3   1   6      513.49      517.55     10.00 o 
   5   1   6     2411.60     2407.91     31.73 o 
   7   1   6     1261.88     1157.81     17.94 o 
   9   1   6      396.84      383.72     10.35 o 
  11   1   6       27.78       20.89      5.54 o 
  13   1   6      262.56      269.11     11.19 o 
  15   1   6       12.49       17.34      7.82 o 
  17   1   6      442.00      434.16     32.53 o 
  19   1   6       14.75       11.50      8.93 o 
  21   1   6      427.12      479.34     39.90 o 
 -20   2   6       57.92       66.29     10.28 o 
 -18   2   6      120.30      110.04     11.43 o 
 -16   2   6      291.62      279.34     18.92 o 
 -14   2   6     1722.92     1662.09     35.98 o 
 -12   2   6     1003.77      981.99     20.65 o 
 -10   2   6     3816.74     3862.72     40.83 o 
  -8   2   6      437.16      444.10     10.30 o 
  -6   2   6      933.14      948.46     14.96 o 
  -4   2   6      393.87      378.74      9.52 o 
  -2   2   6     4958.57     4997.69     48.95 o 
   0   2   6     1397.11     1392.26     18.07 o 
   2   2   6     1725.17     1657.80     22.94 o 
   4   2   6     1543.55     1535.45     21.82 o 
   6   2   6      571.61      592.90     12.35 o 
   8   2   6      456.13      446.06     11.63 o 
  10   2   6      794.57      817.57     16.09 o 
  12   2   6     1535.94     1508.72     23.63 o 
  14   2   6     1673.62     1660.16     27.10 o 
  16   2   6      346.25      340.20     16.76 o 
  18   2   6      660.53      649.73     23.19 o 
  20   2   6      120.27      104.46     17.21 o 
 -21   3   6       12.64       -0.26      7.91 o 
 -19   3   6      209.76      196.05     19.54 o 
 -17   3   6        1.80       -0.48      7.08 o 
 -15   3   6      123.38      139.74     10.54 o 
 -13   3   6      470.34      509.08     15.44 o 
 -11   3   6      509.10      479.36     12.86 o 
  -9   3   6       53.35       67.61      5.44 o 
  -7   3   6      769.40      815.56     16.77 o 
  -5   3   6       21.48       26.62      5.45 o 
  -3   3   6      281.71      277.71      8.10 o 
  -1   3   6     3712.02     3623.35     37.32 o 
   1   3   6      228.09      227.98      8.04 o 
   3   3   6     1544.30     1455.64     21.20 o 
   5   3   6      131.00      170.72      7.28 o 
   7   3   6      428.48      401.60     11.18 o 
   9   3   6     1217.01     1188.33     20.43 o 
  11   3   6     1242.98     1203.49     21.00 o 
  13   3   6      417.70      405.61     17.31 o 
  15   3   6      385.69      381.95     17.17 o 
  17   3   6      496.47      503.35     20.27 o 
  19   3   6       48.92       26.87     12.04 o 
 -20   4   6      148.00      134.99     11.87 o 
 -18   4   6       26.60       35.84      7.95 o 
 -16   4   6      805.61      834.91     21.89 o 
 -14   4   6      869.83      921.77     25.68 o 
 -12   4   6       83.55       76.62      7.88 o 
 -10   4   6      784.05      830.96     17.50 o 
  -8   4   6      370.76      358.83     11.03 o 
  -6   4   6      890.49      923.39     17.06 o 
  -4   4   6     6070.72     5834.23     66.72 o 
  -2   4   6      660.51      653.95     14.48 o 
   0   4   6      131.77      136.00      7.82 o 
   2   4   6     3513.39     3555.68     43.98 o 
   4   4   6      524.72      511.81     12.34 o 
   6   4   6      639.42      621.34     15.00 o 
   8   4   6     2940.75     2834.83     32.76 o 
  10   4   6      964.41      923.55     16.69 o 
  12   4   6     2586.57     2494.11     44.62 o 
  14   4   6     2052.52     2150.69     34.97 o 
  16   4   6       18.56       14.56      7.37 o 
  18   4   6      572.30      578.73     21.28 o 
  20   4   6       27.89       66.08     18.91 o 
 -19   5   6       99.20       94.88     19.31 o 
 -17   5   6        3.86        2.73      6.75 o 
 -15   5   6     1197.59     1231.04     29.92 o 
 -13   5   6       86.35       81.18     11.87 o 
 -11   5   6      923.55      919.59     24.35 o 
  -9   5   6     1043.69     1011.70     19.05 o 
  -7   5   6       51.46       45.51      5.05 o 
  -5   5   6      847.06      855.84     17.18 o 
  -3   5   6     1735.53     1665.76     24.07 o 
  -1   5   6      260.15      278.57      9.16 o 
   1   5   6     1142.70     1133.83     18.49 o 
   3   5   6     1093.14     1090.08     18.05 o 
   5   5   6      191.75      176.98      7.57 o 
   7   5   6     1538.98     1483.93     21.94 o 
   9   5   6     1146.18     1175.11     19.50 o 
  11   5   6      171.80      196.78      9.03 o 
  13   5   6     3237.70     3298.32     70.70 o 
  15   5   6       49.77       59.27      7.45 o 
  17   5   6       34.66       26.10      6.89 o 
  19   5   6      256.50      269.75     26.07 o 
 -18   6   6      222.35      180.16     18.22 o 
 -16   6   6       84.43       84.43     14.24 o 
 -14   6   6       17.97       21.13      9.54 o 
 -12   6   6      302.70      264.99     10.46 o 
 -10   6   6       28.41       38.38      7.28 o 
  -8   6   6      572.57      550.01     14.05 o 
  -6   6   6     1699.06     1676.09     24.65 o 
  -4   6   6     1170.84     1270.08     23.43 o 
  -2   6   6        6.86        1.68      3.94 o 
   0   6   6        6.39        1.99      3.75 o 
   2   6   6      202.18      244.33      8.82 o 
   4   6   6      297.13      292.45      9.40 o 
   6   6   6     2638.27     2559.67     33.93 o 
   8   6   6      172.40      187.86      8.12 o 
  10   6   6      919.55      894.35     18.38 o 
  12   6   6      311.57      300.65     10.60 o 
  14   6   6      218.59      232.54     11.22 o 
  16   6   6      262.15      260.75     12.22 o 
  18   6   6       88.13       94.06     10.86 o 
 -17   7   6      120.45      120.69     15.68 o 
 -15   7   6      452.91      511.51     21.17 o 
 -13   7   6       27.76       19.94      6.58 o 
 -11   7   6      828.47      821.89     18.82 o 
  -9   7   6     2301.84     2441.98     41.77 o 
  -7   7   6      998.34      934.10     21.08 o 
  -5   7   6     1926.76     1988.57     33.88 o 
  -3   7   6     1049.32     1120.59     23.47 o 
  -1   7   6       10.50       31.78     11.44 o 
   1   7   6      193.08      181.97      8.24 o 
   3   7   6       63.30       53.72      5.57 o 
   5   7   6     1015.56      919.21     16.94 o 
   7   7   6     4062.58     4161.19     47.66 o 
   9   7   6     1130.52     1160.52     19.73 o 
  11   7   6      436.30      436.04     12.07 o 
  13   7   6      564.23      602.51     16.86 o 
  15   7   6        6.01       10.94      6.29 o 
  17   7   6      231.64      223.11     13.20 o 
 -16   8   6        1.01        0.56      7.69 o 
 -14   8   6       59.22       59.68      9.19 o 
 -12   8   6      852.36      870.40     20.54 o 
 -10   8   6        8.24       16.82      4.41 o 
  -8   8   6      603.03      593.06     19.01 o 
  -6   8   6      142.96      144.40      9.12 o 
  -4   8   6      171.83      172.31     19.28 o 
  -2   8   6      377.53      405.95     14.25 o 
   0   8   6      204.91      214.48     10.21 o 
   2   8   6       53.30       61.83      6.11 o 
   4   8   6     1175.69     1150.65     19.94 o 
   6   8   6      248.56      255.04     10.31 o 
   8   8   6      580.72      606.78     13.43 o 
  10   8   6      371.70      367.89     24.98 o 
  12   8   6       73.47       85.17      7.56 o 
  14   8   6       10.54        6.11      6.14 o 
  16   8   6      674.44      715.86     27.36 o 
 -15   9   6        6.19        5.01      7.42 o 
 -13   9   6      687.64      700.28     18.48 o 
 -11   9   6      651.48      670.92     21.45 o 
  -9   9   6      242.02      276.74     10.62 o 
  -7   9   6     1872.56     1800.41     46.21 o 
  -5   9   6      405.25      421.13     13.76 o 
  -3   9   6       53.73       58.72      7.72 o 
  -1   9   6      688.72      667.26     18.22 o 
   1   9   6      240.97      260.46     11.34 o 
   3   9   6      182.14      191.47     10.06 o 
   5   9   6     2935.24     2841.93     36.74 o 
   7   9   6     1295.12     1289.38     21.74 o 
   9   9   6     1519.53     1491.63     33.07 o 
  11   9   6     1810.03     1816.20     37.88 o 
  13   9   6      116.30      106.74      8.28 o 
  15   9   6     1027.61     1094.85     28.14 o 
 -14  10   6        1.13        2.15     13.27 o 
 -12  10   6        0.56        4.15      7.80 o 
 -10  10   6       21.24       16.90      7.17 o 
  -8  10   6       96.96      101.60      8.14 o 
  -6  10   6      263.36      238.67     11.91 o 
  -4  10   6       48.70       50.58      7.71 o 
  -2  10   6       19.43       10.51      6.14 o 
   0  10   6       25.96       13.47      6.35 o 
   2  10   6       15.54        6.15      5.75 o 
   4  10   6        0.15       -1.86      5.33 o 
   6  10   6       21.82       14.63      5.35 o 
   8  10   6      845.66      807.05     17.18 o 
  10  10   6       53.68       58.00      6.86 o 
  12  10   6       12.13        7.51      5.85 o 
  14  10   6       10.84       17.55      7.65 o 
 -13  11   6      668.73      723.29     32.21 o 
 -11  11   6      232.27      200.41     12.60 o 
  -9  11   6      354.29      347.44     16.75 o 
  -7  11   6     1085.92     1129.58     28.02 o 
  -5  11   6      373.67      357.27     17.31 o 
  -3  11   6      794.37      800.90     20.72 o 
  -1  11   6      454.93      546.11     17.31 o 
   1  11   6      157.79      141.03     10.43 o 
   3  11   6     1010.04      979.63     21.62 o 
   5  11   6      849.42      865.84     22.75 o 
   7  11   6       21.65       23.33      6.75 o 
   9  11   6      120.75      121.25      8.81 o 
  11  11   6      279.79      303.57     11.74 o 
 -10  12   6        6.52       15.03     12.57 o 
  -8  12   6      242.81      206.68     16.35 o 
  -6  12   6      446.21      504.39     22.01 o 
  -4  12   6      127.76      143.98     17.38 o 
  -2  12   6        6.38        2.99      6.35 o 
   0  12   6       52.88       50.96      8.13 o 
   2  12   6       54.50       48.39      7.74 o 
   4  12   6      376.40      387.46     16.88 o 
   6  12   6      469.01      450.38     15.97 o 
   8  12   6       73.40       53.14      9.74 o 
  10  12   6      618.14      622.48     23.05 o 
  -7  13   6       23.27       -3.53     19.46 o 
  -5  13   6      168.83      171.92     23.90 o 
  -3  13   6      596.39      574.11     28.87 o 
  -1  13   6      193.31      206.71     15.25 o 
   1  13   6      761.30      821.79     24.51 o 
   3  13   6      376.00      364.81     16.46 o 
   5  13   6       17.41       18.93      8.33 o 
 -19   1   7       68.59       59.29     11.02 o 
 -17   1   7      455.18      499.91     18.11 o 
 -15   1   7      803.64      811.12     24.56 o 
 -13   1   7        9.16        9.64      6.12 o 
 -11   1   7      730.59      807.81     17.00 o 
  -9   1   7      623.09      612.50     14.49 o 
  -7   1   7      924.55      939.77     22.47 o 
  -5   1   7      667.83      677.18     13.86 o 
  -3   1   7     1542.96     1572.92     21.59 o 
  -1   1   7      130.66      122.50      6.13 o 
   1   1   7     2384.39     2469.02     28.94 o 
   3   1   7     1801.24     1776.41     22.08 o 
   5   1   7     1776.78     1735.62     24.62 o 
   7   1   7     7839.08     7522.09     77.50 o 
   9   1   7     1520.22     1394.76     21.01 o 
  11   1   7      447.53      443.78     14.49 o 
  13   1   7      664.43      672.71     18.96 o 
  15   1   7       64.31       60.41     16.19 o 
  17   1   7      220.39      207.44     18.78 o 
  19   1   7      109.04      127.16     32.64 o 
 -18   2   7       19.29       23.72      9.56 o 
 -16   2   7      470.26      454.78     20.03 o 
 -14   2   7        8.81        3.92      6.29 o 
 -12   2   7      146.63      134.48      9.95 o 
 -10   2   7       78.77       72.38      7.37 o 
  -8   2   7        1.55        2.96      4.71 o 
  -6   2   7      278.18      291.75      8.90 o 
  -4   2   7     1808.45     1763.17     23.09 o 
  -2   2   7        4.19        2.38      3.35 o 
   0   2   7      191.31      148.91      6.55 o 
   2   2   7     2003.50     1998.00     30.16 o 
   4   2   7      118.40      102.99      7.17 o 
   6   2   7      812.46      770.65     16.38 o 
   8   2   7      100.39      115.71     11.55 o 
  10   2   7      968.88      984.70     17.71 o 
  12   2   7      476.60      497.74     11.91 o 
  14   2   7      179.39      185.97     12.35 o 
  16   2   7       34.77       27.28      9.63 o 
  18   2   7      297.06      304.47     27.56 o 
 -19   3   7      192.22      192.97     18.09 o 
 -17   3   7      255.55      277.77     16.47 o 
 -15   3   7      168.36      184.21     15.75 o 
 -13   3   7      892.46      859.48     29.84 o 
 -11   3   7      174.62      159.67     12.11 o 
  -9   3   7       14.49       12.74      4.83 o 
  -7   3   7     1952.58     2000.95     33.49 o 
  -5   3   7      305.44      304.84      9.55 o 
  -3   3   7     1175.75     1270.83     19.46 o 
  -1   3   7     3655.30     3484.80     39.14 o 
   1   3   7      870.97      882.72     17.91 o 
   3   3   7      380.31      374.02     11.90 o 
   5   3   7     2063.87     2073.65     38.68 o 
   7   3   7       22.09       28.05      5.84 o 
   9   3   7      902.89      911.23     19.44 o 
  11   3   7     1928.24     1901.22     37.80 o 
  13   3   7      114.55      103.41      8.97 o 
  15   3   7      278.74      306.57     20.40 o 
  17   3   7       85.38       82.22     17.52 o 
 -18   4   7      267.06      259.03     16.15 o 
 -16   4   7      468.45      472.01     22.87 o 
 -14   4   7       18.61       12.91      8.38 o 
 -12   4   7      119.01      116.99     13.12 o 
 -10   4   7       47.69       36.07      5.79 o 
  -8   4   7       90.13       97.03      6.73 o 
  -6   4   7      448.06      438.57     11.32 o 
  -4   4   7      574.86      610.99     12.64 o 
  -2   4   7     1013.28      963.57     19.25 o 
   0   4   7        3.95        5.32      4.59 o 
   2   4   7      578.86      595.30     14.77 o 
   4   4   7      327.91      334.03     12.67 o 
   6   4   7     2010.37     1985.03     38.97 o 
   8   4   7      459.60      479.95     14.87 o 
  10   4   7      764.83      733.56     23.21 o 
  12   4   7      435.63      442.26     14.37 o 
  14   4   7      136.09      141.63     10.23 o 
  16   4   7      355.68      339.73     15.53 o 
  18   4   7        1.21       -7.59     14.48 o 
 -17   5   7        6.26       24.37      9.93 o 
 -15   5   7       21.84       17.41      8.29 o 
 -13   5   7     1233.25     1254.11     31.18 o 
 -11   5   7      643.77      640.34     18.85 o 
  -9   5   7      101.67      100.77      7.63 o 
  -7   5   7       26.86       17.32      4.65 o 
  -5   5   7      319.71      332.73     12.03 o 
  -3   5   7       18.45       23.78      5.57 o 
  -1   5   7     1319.88     1319.92     23.51 o 
   1   5   7     1254.33     1247.77     29.43 o 
   3   5   7     3461.59     3333.44     43.94 o 
   5   5   7     3122.74     3142.33     42.11 o 
   7   5   7       13.76        9.58      5.78 o 
   9   5   7      605.39      600.39     17.10 o 
  11   5   7      132.16      121.87     10.05 o 
  13   5   7      129.29       92.56     10.19 o 
  15   5   7      971.43      921.29     32.73 o 
  17   5   7      141.11      141.22     12.30 o 
 -16   6   7        1.26       -1.05      7.58 o 
 -14   6   7      344.27      398.93     34.61 o 
 -12   6   7     1020.91     1100.44     37.63 o 
 -10   6   7       85.09       78.17      8.99 o 
  -8   6   7      976.82      981.96     26.35 o 
  -6   6   7      632.01      627.54     18.68 o 
  -4   6   7      300.76      268.92     11.50 o 
  -2   6   7     1482.01     1518.40     26.31 o 
   0   6   7     1147.51     1120.58     21.67 o 
   2   6   7      577.82      584.30     15.28 o 
   4   6   7     1644.28     1642.40     27.32 o 
   6   6   7      561.00      575.38     15.16 o 
   8   6   7        4.45        8.81      5.83 o 
  10   6   7     1992.28     2017.48     35.12 o 
  12   6   7       24.89       23.97      7.47 o 
  14   6   7       35.76       33.00      8.97 o 
  16   6   7      326.74      365.84     21.89 o 
 -15   7   7      170.50      159.95     15.68 o 
 -13   7   7        0.48        0.07      7.03 o 
 -11   7   7       20.62       36.67      7.41 o 
  -9   7   7      831.35      842.61     29.63 o 
  -7   7   7        1.18        0.06      6.75 o 
  -5   7   7      711.99      716.99     26.87 o 
  -3   7   7      280.85      284.36     11.73 o 
  -1   7   7        4.82        1.45      4.98 o 
   1   7   7      520.68      514.85     14.74 o 
   3   7   7      179.18      169.19      9.54 o 
   5   7   7       11.57        6.34      5.30 o 
   7   7   7      374.89      352.08     14.19 o 
   9   7   7      309.68      313.57     12.15 o 
  11   7   7        5.06        3.53      6.17 o 
  13   7   7      426.98      432.17     18.96 o 
  15   7   7      105.02      104.42     22.36 o 
 -14   8   7      330.11      371.31     20.26 o 
 -12   8   7      236.45      252.64     14.52 o 
 -10   8   7     1069.66      957.86     26.35 o 
  -8   8   7      571.88      601.45     21.11 o 
  -6   8   7        8.81       10.30      7.54 o 
  -4   8   7       13.50        5.75      6.37 o 
  -2   8   7      246.90      283.75     13.72 o 
   0   8   7      417.39      449.07     15.68 o 
   2   8   7     1622.53     1560.53     27.23 o 
   4   8   7     1124.81     1079.05     21.93 o 
   6   8   7     1752.42     1776.80     29.49 o 
   8   8   7     1911.94     1844.13     40.27 o 
  10   8   7      884.72      960.31     22.20 o 
  12   8   7       22.93       29.47      8.10 o 
  14   8   7      347.06      324.63     22.76 o 
 -13   9   7       84.24      126.57     33.35 o 
 -11   9   7       14.37       33.50      8.78 o 
  -9   9   7      105.68       98.48     13.69 o 
  -7   9   7        4.14       -4.90      7.35 o 
  -5   9   7      246.14      270.99     15.16 o 
  -3   9   7       28.67       12.34      6.94 o 
  -1   9   7        4.01        4.49      6.63 o 
   1   9   7        4.56       10.63      6.68 o 
   3   9   7       70.98       75.36      8.00 o 
   5   9   7       38.03       21.45      8.65 o 
   7   9   7      953.81      914.65     20.58 o 
   9   9   7       40.67       38.13      7.14 o 
  11   9   7        5.18        0.81      6.74 o 
  13   9   7       31.24       40.77     10.73 o 
 -12  10   7        2.46       -0.47     19.07 o 
 -10  10   7      621.45      731.95     21.48 o 
  -8  10   7       64.47       58.43     11.51 o 
  -6  10   7      246.71      266.62     15.21 o 
  -4  10   7     1188.51     1227.82     30.19 o 
  -2  10   7       64.92       51.18      8.57 o 
   0  10   7      342.99      327.45     15.06 o 
   2  10   7     1391.47     1489.84     30.95 o 
   4  10   7      121.83      116.67      9.28 o 
   6  10   7      803.33      810.42     19.72 o 
   8  10   7     1082.51     1101.66     37.38 o 
  10  10   7      416.09      394.33     16.54 o 
  -9  11   7      154.17      203.12     25.24 o 
  -7  11   7       16.55        6.32     10.52 o 
  -5  11   7        0.33        0.53      8.55 o 
  -3  11   7      101.06       84.21     12.76 o 
  -1  11   7      110.63      109.20     13.71 o 
   1  11   7      166.54      166.44     12.70 o 
   3  11   7        4.09        9.23      7.70 o 
   5  11   7        4.78        4.66      7.69 o 
   7  11   7      163.33      178.84     11.74 o 
   9  11   7        0.45        0.61     11.44 o 
  -4  12   7      140.47      132.42     12.13 o 
  -2  12   7      536.98      576.87     21.93 o 
   0  12   7      932.11      920.51     25.12 o 
   2  12   7      273.90      307.00     19.46 o 
   4  12   7      451.06      407.05     19.67 o 
 -16   0   8       57.14       78.59     14.70 o 
 -14   0   8       54.81       43.32     12.20 o 
 -12   0   8      301.50      323.76     44.65 o 
 -10   0   8       57.92       67.61     10.15 o 
  -8   0   8     1597.79     1725.13     46.57 o 
  -6   0   8      858.38      812.04     29.23 o 
  -4   0   8      111.27       96.48     12.06 o 
  -2   0   8     1684.50     1763.59     38.95 o 
   0   0   8      721.81      684.72     37.62 o 
   2   0   8      246.69      218.32     11.99 o 
   4   0   8     2447.00     2377.14     39.79 o 
   6   0   8      377.18      346.64     18.84 o 
   8   0   8      288.03      328.00     18.74 o 
  10   0   8     5168.01     5358.69    102.39 o 
  12   0   8      207.44      182.74     16.60 o 
  14   0   8       86.44       89.18     23.38 o 
  16   0   8      160.17      186.68     32.64 o 
 -17   1   8        2.59        6.60      8.17 o 
 -15   1   8      106.35      108.75     10.85 o 
 -13   1   8      165.59      176.34     12.36 o 
 -11   1   8       13.19        6.58      5.92 o 
  -9   1   8        1.31        3.34      5.40 o 
  -7   1   8      327.91      306.72     11.93 o 
  -5   1   8       65.43       73.84      7.98 o 
  -3   1   8       16.04       26.49      5.43 o 
  -1   1   8      669.23      653.30     15.32 o 
   1   1   8       28.97       19.14      4.43 o 
   3   1   8        4.24        3.05      3.48 o 
   5   1   8      283.75      246.71     10.16 o 
   7   1   8       66.14       57.11      5.67 o 
   9   1   8       21.58       34.03      7.61 o 
  11   1   8       84.59       65.71      8.73 o 
  13   1   8      365.44      372.53     15.07 o 
  15   1   8       39.97       32.10     12.37 o 
 -16   2   8        2.15       10.76      7.78 o 
 -14   2   8       90.82       92.23     10.28 o 
 -12   2   8       81.85       79.63     10.45 o 
 -10   2   8      475.03      449.85     14.60 o 
  -8   2   8      938.04     1007.34     23.33 o 
  -6   2   8      744.71      800.83     31.64 o 
  -4   2   8      683.24      655.29     17.90 o 
  -2   2   8      682.35      677.44     20.51 o 
   0   2   8     1427.65     1440.77     27.70 o 
   2   2   8     1476.48     1451.21     25.71 o 
   4   2   8      691.80      711.97     17.15 o 
   6   2   8     1109.88     1042.04     25.93 o 
   8   2   8      881.59      863.97     18.55 o 
  10   2   8      207.18      255.03      9.62 o 
  12   2   8       43.71       26.39      7.43 o 
  14   2   8       33.85       27.87     10.07 o 
  16   2   8        3.10        4.71     14.57 o 
 -15   3   8      109.26      149.61     26.56 o 
 -13   3   8      101.82       99.22     11.29 o 
 -11   3   8       36.09       28.47      7.47 o 
  -9   3   8       73.73       67.98      7.66 o 
  -7   3   8      351.27      386.02     13.14 o 
  -5   3   8        7.20        9.70      4.34 o 
  -3   3   8      406.96      421.03     10.95 o 
  -1   3   8      163.03      204.03     11.38 o 
   1   3   8        6.00       -0.36      5.43 o 
   3   3   8      301.08      277.26     12.44 o 
   5   3   8     1347.00     1372.20     27.34 o 
   7   3   8       26.88       22.51      7.04 o 
   9   3   8      444.05      471.85     25.25 o 
  11   3   8      113.07      104.66      8.68 o 
  13   3   8        1.05        5.00      8.85 o 
  15   3   8      130.47      136.95     20.98 o 
 -16   4   8      434.75      397.80     72.15 o 
 -14   4   8      320.42      323.30     20.11 o 
 -12   4   8        8.13       -2.90     10.45 o 
 -10   4   8      313.39      362.43     13.33 o 
  -8   4   8      362.16      385.68     12.37 o 
  -6   4   8        8.65       15.91      4.84 o 
  -4   4   8     1942.08     1937.87     31.59 o 
  -2   4   8      754.08      689.24     21.29 o 
   0   4   8     1790.80     1813.20     29.92 o 
   2   4   8     2645.41     2476.76     40.75 o 
   4   4   8      117.23      118.15      9.55 o 
   6   4   8      297.78      323.44     15.25 o 
   8   4   8       49.10       34.73      7.92 o 
  10   4   8      198.49      204.55     13.82 o 
  12   4   8      842.88      794.36     47.20 o 
  14   4   8      856.96      916.81     69.92 o 
 -15   5   8      227.50      236.45     27.11 o 
 -13   5   8        2.09       -1.88      8.75 o 
 -11   5   8      168.87      170.14     11.65 o 
  -9   5   8      439.08      403.84     22.20 o 
  -7   5   8        4.69       -0.65      4.42 o 
  -5   5   8      203.82      222.07     11.84 o 
  -3   5   8      747.33      718.02     18.16 o 
  -1   5   8      127.99      145.49      9.62 o 
   1   5   8     2243.32     2162.07     33.86 o 
   3   5   8      276.75      277.51     17.24 o 
   5   5   8      118.48      107.70      9.54 o 
   7   5   8      352.99      358.93     28.43 o 
   9   5   8      195.33      189.24     12.33 o 
  11   5   8        2.13        1.07      7.15 o 
  13   5   8      510.34      558.08     25.04 o 
 -14   6   8       91.03       96.58     22.92 o 
 -12   6   8       29.04       19.37      7.77 o 
 -10   6   8        2.03       -1.18      6.27 o 
  -8   6   8       45.94       43.49      8.75 o 
  -6   6   8      251.08      238.82     15.20 o 
  -4   6   8      183.83      208.60     11.36 o 
  -2   6   8      783.03      738.50     25.05 o 
   0   6   8      560.83      533.15     17.69 o 
   2   6   8      145.08      129.19      9.39 o 
   4   6   8      500.31      431.54     14.42 o 
   6   6   8      261.73      261.45     13.21 o 
   8   6   8        1.71       -5.59      5.59 o 
  10   6   8       14.96       24.54      9.59 o 
  12   6   8      118.68      121.10     13.08 o 
 -13   7   8       24.09        9.86      8.25 o 
 -11   7   8      181.83      219.83     17.19 o 
  -9   7   8       22.67       28.47      8.80 o 
  -7   7   8       37.59       16.67      8.21 o 
  -5   7   8      900.86     1017.22     22.65 o 
  -3   7   8      564.33      573.11     16.95 o 
  -1   7   8      876.69      852.41     20.33 o 
   1   7   8     2430.32     2475.25     37.96 o 
   3   7   8      138.20      147.21     13.18 o 
   5   7   8      161.05      173.26     10.61 o 
   7   7   8      202.59      220.73     11.45 o 
   9   7   8       90.12       73.43     10.54 o 
  11   7   8       63.06       49.92     11.32 o 
 -10   8   8        7.93       -2.72      8.62 o 
  -8   8   8      565.90      620.32     26.89 o 
  -6   8   8      750.66      782.25     23.28 o 
  -4   8   8       20.88       11.26      7.73 o 
  -2   8   8      121.02      141.52     10.39 o 
   0   8   8       93.04       92.10      8.93 o 
   2   8   8       58.23       50.81      7.69 o 
   4   8   8      516.58      522.41     16.58 o 
   6   8   8      263.28      247.15     13.79 o 
   8   8   8      141.37      127.82     11.38 o 
  10   8   8      123.81      132.93     11.47 o 
  -9   9   8       20.69        5.75     10.96 o 
  -7   9   8     1085.59     1128.70     31.30 o 
  -5   9   8      484.27      517.39     22.05 o 
  -3   9   8      215.60      237.30     16.32 o 
  -1   9   8      413.39      409.29     19.94 o 
   1   9   8       12.87        8.51      7.22 o 
   3   9   8      440.52      454.13     17.65 o 
   5   9   8     1636.71     1646.81     37.47 o 
   7   9   8      168.85      134.99     11.63 o 
   9   9   8      813.97      831.10     27.73 o 
  -6  10   8       57.53       76.33     13.62 o 
  -4  10   8        4.78        4.33      9.16 o 
  -2  10   8        1.99       -0.12      8.55 o 
   0  10   8      108.52      114.39     13.60 o 
   2  10   8       91.99       64.27     11.60 o 
   4  10   8       66.79       58.82      9.72 o 
   6  10   8       54.13       35.44     13.78 o 
 -13   1   9        1.86       -5.56      7.50 o 
 -11   1   9      226.45      233.11     15.09 o 
  -9   1   9      212.24      212.17     11.61 o 
  -7   1   9      647.30      683.93     20.21 o 
  -5   1   9     1407.59     1473.92     30.06 o 
  -3   1   9      741.19      706.18     20.61 o 
  -1   1   9       12.10        7.73      5.32 o 
   1   1   9      570.65      621.61     14.98 o 
   3   1   9       47.30       44.90      7.77 o 
   5   1   9      281.83      280.24     12.06 o 
   7   1   9      694.86      717.35     22.30 o 
   9   1   9      227.43      158.73     18.53 o 
  11   1   9      238.65      238.16     20.77 o 
  13   1   9      659.92      672.01     36.02 o 
 -12   2   9        4.12        1.79      7.91 o 
 -10   2   9      101.71      100.19      9.36 o 
  -8   2   9       57.62       67.57      8.31 o 
  -6   2   9       41.15       36.45      7.14 o 
  -4   2   9      961.00      953.82     32.50 o 
  -2   2   9        0.32        3.96      4.87 o 
   0   2   9       88.26      102.44     10.73 o 
   2   2   9      171.05      170.38     12.15 o 
   4   2   9       38.75       31.12      7.23 o 
   6   2   9      362.57      442.79     15.22 o 
   8   2   9       84.55       78.69      7.71 o 
  10   2   9      536.42      469.69     24.66 o 
  12   2   9        1.90       16.23     15.52 o 
 -11   3   9      375.77      378.80     16.08 o 
  -9   3   9       54.55       63.42      8.14 o 
  -7   3   9      694.84      714.18     20.53 o 
  -5   3   9       73.27       62.32      7.12 o 
  -3   3   9      603.57      697.06     21.70 o 
  -1   3   9     1195.00     1188.87     27.12 o 
   1   3   9      470.57      433.56     23.53 o 
   3   3   9      724.73      764.77     20.85 o 
   5   3   9      386.02      381.63     15.09 o 
   7   3   9       97.95       82.29      8.91 o 
   9   3   9       50.94       51.79      8.54 o 
  11   3   9       14.08        8.11     10.92 o 
 -12   4   9      136.73      122.30     12.40 o 
 -10   4   9       81.15      107.04     10.48 o 
  -8   4   9       79.90       84.00      8.27 o 
  -6   4   9       59.75       72.91      7.26 o 
  -4   4   9        4.41        5.50      5.77 o 
  -2   4   9       68.29       63.07      7.68 o 
   0   4   9      230.88      217.72     12.57 o 
   2   4   9       79.19      110.75     15.07 o 
   4   4   9      435.63      389.40     15.76 o 
   6   4   9      328.16      356.56     16.34 o 
   8   4   9       14.31       17.22      8.25 o 
  10   4   9        3.39       11.87      7.59 o 
 -11   5   9       52.71       47.65     13.39 o 
  -9   5   9      117.63       84.36     11.03 o 
  -7   5   9      351.29      378.69     17.57 o 
  -5   5   9       11.11       19.37      7.43 o 
  -3   5   9      407.27      408.13     15.27 o 
  -1   5   9      599.86      636.97     21.30 o 
   1   5   9       11.13       17.54      6.61 o 
   3   5   9       90.46       90.05     10.12 o 
   5   5   9       63.76       32.64      8.83 o 
   7   5   9       36.54       19.81      9.03 o 
   9   5   9      645.53      718.07     56.58 o 
  -8   6   9      359.84      352.32     17.85 o 
  -6   6   9      693.37      719.76     19.92 o 
  -4   6   9      234.15      215.85     15.34 o 
  -2   6   9     1331.38     1508.42     30.78 o 
   0   6   9      167.95      143.06     11.60 o 
   2   6   9       35.02       23.63     10.12 o 
   4   6   9      301.63      315.92     17.16 o 
   6   6   9       79.24       74.20     11.08 o 
   8   6   9       20.44        6.89      9.18 o 
  -7   7   9        4.06        6.63     10.94 o 
  -5   7   9      250.63      231.31     14.22 o 
  -3   7   9      236.74      213.50     13.76 o 
  -1   7   9        2.27       10.18     10.98 o 
   1   7   9      331.34      309.64     15.27 o 
   3   7   9       21.39       22.91      8.10 o 
   5   7   9        1.72        3.57      7.41 o 
   7   7   9      169.18      121.97     29.43 o 
  -4   8   9      298.09      277.96     25.24 o 
  -2   8   9      155.63      206.88     20.56 o 
   0   8   9       13.09       14.14      7.90 o 
   2   8   9      265.48      236.29     14.39 o 
   4   8   9       26.02       40.89     15.03 o 
  -6   0  10      278.09      246.12     19.24 o 
  -4   0  10      201.12      211.34     21.42 o 
  -2   0  10      359.85      411.19     42.06 o 
   0   0  10       29.99       31.49     16.01 o 
   2   0  10       93.77       71.80     25.11 o 
   4   0  10      189.18      155.84     31.62 o 
   6   0  10       33.86       32.49     22.36 o 
  -7   1  10      109.33      107.91     10.84 o 
  -5   1  10        0.22       -5.87      6.78 o 
  -3   1  10       46.96       61.89      8.40 o 
  -1   1  10       34.23       31.15      6.74 o 
   1   1  10       38.50       55.20     10.11 o 
   3   1  10       33.58       41.92      8.62 o 
   5   1  10       40.39        9.00     22.87 o 
   7   1  10       16.20       17.68     15.26 o 
  -6   2  10       73.60       70.73      9.83 o 
  -4   2  10      441.76      409.10     20.75 o 
  -2   2  10      167.36      174.01     15.20 o 
   0   2  10      231.65      258.50     18.43 o 
   2   2  10      232.47      224.90     13.96 o 
   4   2  10      119.51      113.97     15.73 o 
   6   2  10       27.62       35.79     11.65 o 
  -5   3  10       67.45       83.85     17.36 o 
  -3   3  10      126.12      111.62     12.52 o 
  -1   3  10      288.89      315.43     21.16 o 
   1   3  10       37.48       37.20     10.79 o 
   3   3  10        1.07        2.95      8.51 o 
   5   3  10        3.03        3.42      8.09 o 
  -4   4  10       59.97       62.45     10.74 o 
  -2   4  10       23.69       26.57      9.66 o 
   0   4  10      249.25      261.28     25.05 o 
   2   4  10      401.90      398.31     25.77 o 
                                                 
